# Supplementary material for: AZD5153, a Bivalent BRD4 Inhibitor, Suppresses Hepatocarcinogenesis by Altering BRD4 Chromosomal Landscape and Modulating the Transcriptome of HCC Cells
Source: Front Cell Dev Biol. 2022 Mar 24;10:853652. doi: 10.3389/fcell.2022.853652 (PMC8987780; doi:10.3389/fcell.2022.853652)
Supplement: Supplementary file 1 [file Table2.XLSX]

## Sheet: Sheet1
SAMPLE	DMSO_H3K27Ac_hg38	AZD5153_H3K27Ac_hg38	DMSO_BRD4_hg38	AZD5153_BRD4_hg38	hg38_0_Random_Control
NUMBER OF PEAKS	37675	37245	6757	190	50000
DIST PROMOTER (1-3 kb)	2197	2024	463	33	1479
PROXIMAL PROMOTER (0-1 kb)	5402	5129	1380	79	802
GENEBODY	26773	25663	4182	139	28468
5`-UTR	3127	2744	1299	108	239
EXON	2297	1541	406	12	878
INTRON	17314	17583	1930	11	25144
3`-UTR	811	752	355	100	684
PROXIMAL DOWNSTREAM (0-1 kb)	1145	998	256	49	749
DISTAL DOWNSTREAM (1-3 kb)	2040	1870	391	36	1502
DISTAL INTERGENIC	7174	7793	1642	11	19156
CpGI +/-200 bp	11025	9526	2679	84	890
SIMPLE REPEATS	410	353	59	3	1068
