# Supplementary material for: AZD5153, a Bivalent BRD4 Inhibitor, Suppresses Hepatocarcinogenesis by Altering BRD4 Chromosomal Landscape and Modulating the Transcriptome of HCC Cells
Source: Front Cell Dev Biol. 2022 Mar 24;10:853652. doi: 10.3389/fcell.2022.853652 (PMC8987780; doi:10.3389/fcell.2022.853652)
Supplement: Supplementary file 2 [file Table3.XLSX]

## Sheet: MergedRegions
Merged Region	Chromosome	Start	End	Length	IntervalCount	1_DMSO_H3K27Ac_hg38::1 Avg Value	2_AZD5153_H3K27Ac_hg38::1 Avg Value	3_DMSO_BRD4_hg38::1 Avg Value	4_AZD5153_BRD4_hg38::1 Avg Value	MaxTags H3K27Ac	Log2Ratio AZD/DMSO H3K27Ac	MaxTags BRD4	Log2Ratio AZD/DMSO BRD4	1_DMSO_H3K27Ac_hg38::1 Peak Value	2_AZD5153_H3K27Ac_hg38::1 Peak Value	3_DMSO_BRD4_hg38::1 Peak Value	4_AZD5153_BRD4_hg38::1 Peak Value	CGIslandCount	PromoterCount	GeneCount	Gene List	Dist to Start	Position	UCSC Link	1_DMSO_H3K27Ac_hg38::1 Present	2_AZD5153_H3K27Ac_hg38::1 Present	3_DMSO_BRD4_hg38::1 Present	4_AZD5153_BRD4_hg38::1 Present
22394	2	215769468	215775387	5919	3	123.076	129.946	38.762	6.402	3433.71	0.0783628	1024.25	-2.59805	220	235	101	15	0	0	1	LINC00607	71109	in gene	MergedReg chr2 #22394	1	1	1	0
39731	9	101352415	101356869	4454	3	99.571	78.893	23.607	3.979	1979.86	-0.335828	469.4	-2.56874	202	173	65	9	0	0	1	BAAT	30363	downstream	MergedReg chr9 #39731	1	1	1	0
38516	8	128497923	128503699	5776	4	122.128	34.606	54.783	9.242	3149.16	-1.8193	1412.62	-2.56745	212	74	116	21	0	0	1	LINC00824	63868	in gene	MergedReg chr8 #38516	1	1	1	0
38528	8	128600481	128604564	4083	4	83.268	15	33.512	5.913	1517.78	-2.4728	610.846	-2.50272	163	37	97	16	0	0	0				MergedReg chr8 #38528	1	1	1	0
38523	8	128551675	128558865	7190	4	156.796	176.631	82.52	14.671	5669.54	0.17185	2648.74	-2.49178	267	372	252	50	0	0	1	LINC00824 (PVT1)	9409	in gene	MergedReg chr8 #38523	1	1	1	0
38533	8	128651860	128653664	1804	5	79.772	44.807	42.772	7.719	642.45	-0.832158	344.467	-2.47018	120	70	125	17	0	0	0				MergedReg chr8 #38533	1	1	1	0
25910	3	30258040	30260627	2587	4	52.272	24.716	20.84	3.835	603.695	-1.08059	240.683	-2.44206	104	58	73	9	0	0	0				MergedReg chr3 #25910	1	1	1	0
22389	2	215709356	215715662	6306	3	104.731	62.675	28.315	5.211	2948.36	-0.740727	797.118	-2.44193	188	150	82	14	0	1	2	LINC00607, LOC105373869	131027, -5460	in gene, upstream	MergedReg chr2 #22389	1	1	1	0
22393	2	215745258	215753148	7890	6	126.378	104.663	37	6.862	4451.44	-0.271994	1303.26	-2.43082	214	192	90	21	0	0	1	LINC00607	94333	in gene	MergedReg chr2 #22393	1	1	1	0
29065	4	74616988	74626789	9801	6	61.104	62.489	18.759	3.538	2734.17	0.0323354	820.79	-2.40658	120	139	66	11	0	0	0				MergedReg chr4 #29065	1	1	1	0
29070	4	74652538	74667303	14765	10	67.463	74.92	23.024	4.348	4938.37	0.151254	1517.63	-2.40471	175	183	150	19	0	0	0				MergedReg chr4 #29070	1	1	1	0
11401	14	68465941	68472372	6431	6	78.154	70.05	21.99	4.194	2243.79	-0.157935	631.329	-2.39045	171	160	64	10	0	0	1	RAD51B	649377	in gene	MergedReg chr14 #11401	1	1	1	0
8867	12	75989051	75992344	3293	5	79.709	74.311	41.592	8.058	1171.79	-0.101167	611.44	-2.36781	166	162	128	22	0	0	0				MergedReg chr12 #8867	1	1	1	0
38526	8	128582302	128586912	4610	5	79.434	40.255	40.365	7.869	1634.78	-0.980589	830.726	-2.35885	169	74	131	17	0	0	0				MergedReg chr8 #38526	1	1	1	0
20773	2	72203007	72206437	3430	3	77.833	66.944	20.482	4	1191.82	-0.217427	313.631	-2.35628	132	122	61	11	0	0	1	EXOC6B	621326	in gene	MergedReg chr2 #20773	1	1	1	0
11403	14	68473801	68480457	6656	5	88.933	88.894	24.091	4.705	2642.58	-0.000632807	715.847	-2.35623	240	244	97	17	0	0	1	RAD51B	657350	in gene	MergedReg chr14 #11403	1	1	1	0
22797	2	234193657	234195494	1837	3	33.465	48.035	28	5.569	393.93	0.521433	229.625	-2.32994	65	102	98	14	0	1	1	LOC105373932	-5962	upstream	MergedReg chr2 #22797	1	1	1	0
22383	2	215679805	215686641	6836	6	61.005	48.706	22.509	4.51	1861.74	-0.324828	686.926	-2.3193	141	130	106	10	0	0	2	LINC00607, LOC102724861	160313, 67879	in gene, in gene	MergedReg chr2 #22383	1	1	1	0
36563	7	134362274	134371432	9158	5	142.073	142.619	39.234	7.93	5830.83	0.00553379	1604.04	-2.30671	238	309	138	17	0	1	2	LOC105375518, LOC105375517	82, 7417	in gene, downstream	MergedReg chr7 #36563	1	1	1	0
3609	1	234953808	234966372	12564	10	130.153	146.394	39.244	7.944	8211.13	0.169648	2201.17	-2.30453	249	266	116	26	0	2	2	LOC105373211, LOC101927851	6220, 3909	downstream, in gene	MergedReg chr1 #3609	1	1	1	0
11378	14	68170461	68175035	4574	4	73.077	78.846	18.72	3.79	1610.01	0.10962	382.256	-2.30431	137	162	63	12	0	1	2	RAD51B, LOC105370546	352969, -5232	in gene, upstream	MergedReg chr14 #11378	1	1	1	0
29059	4	74538461	74541541	3080	4	39.897	23.639	14.856	3.064	548.584	-0.755111	204.27	-2.27756	65	47	47	6	0	0	0				MergedReg chr4 #29059	1	1	1	0
3923	10	5290295	5292842	2547	3	89.1	92.725	26.275	5.494	1054.33	0.0575329	298.761	-2.25776	191	191	72	15	0	0	0				MergedReg chr10 #3923	1	1	1	0
11382	14	68189433	68200548	11115	6	50.489	54.931	16.325	3.419	2725.71	0.121651	810.055	-2.25544	121	160	73	15	0	0	1	RAD51B	375211	in gene	MergedReg chr14 #11382	1	1	1	0
39321	9	72856626	72859906	3280	4	79.029	109.612	21.233	4.465	1605.03	0.471952	310.912	-2.24958	184	253	57	13	0	0	0				MergedReg chr9 #39321	1	1	1	0
12061	15	36368808	36375992	7184	8	79.161	88.991	25.388	5.339	2854.07	0.16887	814.229	-2.24951	157	198	101	14	0	1	1	LOC105370767	-10924	upstream	MergedReg chr15 #12061	1	1	1	0
22634	2	227449380	227452578	3198	3	58.03	37.16	14.83	3.133	828.482	-0.643048	211.725	-2.2429	151	96	40	6	0	0	0				MergedReg chr2 #22634	1	1	1	0
22398	2	215792256	215797132	4876	4	89.039	80.17	32.588	6.914	1938.19	-0.151375	709.371	-2.23675	184	221	114	16	0	0	1	LINC00607	48842	in gene	MergedReg chr2 #22398	1	1	1	0
187	1	8192546	8199693	7147	5	89.475	108.511	27.731	5.904	3462.18	0.278285	884.792	-2.23174	205	228	88	20	0	0	1	LOC102724539	-12553	upstream	MergedReg chr1 #187	1	1	1	0
29068	4	74629973	74634314	4341	4	55.353	47.493	19.103	4.131	1072.71	-0.220947	370.206	-2.20924	99	103	55	13	0	0	0				MergedReg chr4 #29068	1	1	1	0
5990	11	10654103	10661908	7805	5	159.779	196.574	58.385	12.914	6849.38	0.298995	2034.35	-2.17666	301	367	188	48	0	0	1	MRVI1	35983	in gene	MergedReg chr11 #5990	1	1	1	0
24041	20	54119572	54126041	6469	5	105.035	103.901	30.04	6.675	3033.35	-0.0156606	867.539	-2.17005	219	252	141	28	0	0	0				MergedReg chr20 #24041	1	1	1	0
39727	9	101323151	101328121	4970	5	73.942	28.658	20.271	4.533	1640.59	-1.36746	449.763	-2.16088	162	58	54	10	0	0	1	LPPR1	296887	downstream	MergedReg chr9 #39727	1	1	1	0
14424	16	69402182	69413807	11625	8	64.501	51.485	16.033	3.602	3347.43	-0.325169	832.07	-2.15417	161	151	67	11	0	0	0				MergedReg chr16 #14424	1	1	1	0
11418	14	68598035	68600773	2738	3	71.779	58.128	18.256	4.11	877.37	-0.304329	223.147	-2.15116	147	150	56	8	0	0	2	RAD51B, LOC100996664	779625, 87545	in gene, downstream	MergedReg chr14 #11418	1	1	1	0
11387	14	68244424	68252545	8121	6	70.913	64.508	19.52	4.396	2570.91	-0.136572	707.687	-2.15069	135	125	43	11	0	0	1	RAD51B	428705	in gene	MergedReg chr14 #11387	1	1	1	0
11384	14	68229643	68235067	5424	4	63.325	87.095	19.438	4.378	2108.94	0.459815	470.677	-2.15054	128	244	66	9	0	0	1	RAD51B	412576	in gene	MergedReg chr14 #11384	1	1	1	0
24040	20	54113220	54117847	4627	6	80.924	48.444	20.694	4.667	1671.59	-0.74025	427.46	-2.14865	221	165	62	13	0	0	0				MergedReg chr20 #24040	1	1	1	0
28549	4	13985968	13994943	8975	8	70.186	76.896	18.396	4.153	3080.99	0.131725	737.072	-2.14717	160	192	51	12	0	0	0				MergedReg chr4 #28549	1	1	1	0
181	1	8167568	8171069	3501	3	68.945	60.193	16.844	3.804	1077.57	-0.19585	263.263	-2.14665	146	131	44	8	0	0	0				MergedReg chr1 #181	1	1	1	0
8860	12	75938343	75941019	2676	4	58.675	54.398	26.747	6.048	700.957	-0.109192	319.531	-2.14485	91	98	70	15	0	0	0				MergedReg chr12 #8860	1	1	1	0
11377	14	68162825	68170342	7517	5	51.477	43.413	16.689	3.786	1727.47	-0.245801	560.05	-2.14015	117	87	55	9	0	1	2	RAD51B, LOC105370546	346804, 933	in gene, in gene	MergedReg chr14 #11377	1	1	1	0
30402	5	39099222	39105296	6074	5	80.695	91.216	15.457	3.529	2473.42	0.176808	419.133	-2.13093	183	199	54	10	0	0	1	FYB	172264	downstream	MergedReg chr5 #30402	1	1	1	0
29985	4	174374885	174378923	4038	4	55.119	34.302	21.576	4.928	993.618	-0.684257	388.946	-2.13035	88	72	87	11	0	0	1	LOC105377547	22175	in gene	MergedReg chr4 #29985	1	1	1	0
185	1	8180473	8186205	5732	4	89.374	101	22.994	5.256	2584.52	0.176428	588.4	-2.12922	175	193	68	12	0	0	0				MergedReg chr1 #185	1	1	1	0
11416	14	68561799	68567067	5268	8	67.037	55.921	19.774	4.522	1576.57	-0.261567	465.042	-2.12857	138	118	44	15	0	1	2	RAD51B, LOC105370545	744654, 802	in gene, in gene	MergedReg chr14 #11416	1	1	1	0
22801	2	234248422	234253105	4683	5	73.657	61.801	23.89	5.486	1539.89	-0.253192	499.45	-2.12258	193	147	66	11	0	0	0				MergedReg chr2 #22801	1	1	1	0
14422	16	69395741	69400653	4912	4	60.695	56.039	17.273	3.974	1330.95	-0.115146	378.772	-2.11985	124	132	50	9	0	0	1	TERF2	-12197	upstream	MergedReg chr16 #14422	1	1	1	0
3865	10	4731172	4734877	3705	3	58.278	77.043	19.444	4.482	1274.3	0.402713	321.607	-2.11711	106	130	48	8	0	0	1	LOC105376375	33528	in gene	MergedReg chr10 #3865	1	1	1	0
38517	8	128513106	128516929	3823	3	96.125	48.898	33.525	7.733	1640.56	-0.975136	572.17	-2.11614	205	153	107	18	0	0	1	LINC00824	49662	in gene	MergedReg chr8 #38517	1	1	1	0
17795	18	63679050	63685006	5956	5	65.946	31.661	15.393	3.569	1753.46	-1.05858	409.289	-2.10868	176	88	48	12	0	0	0				MergedReg chr18 #17795	1	1	1	0
11379	14	68180084	68183970	3886	3	63.025	51.295	15.549	3.614	1093.37	-0.297106	269.747	-2.10515	117	133	38	8	0	0	1	RAD51B	362248	in gene	MergedReg chr14 #11379	1	1	1	0
3917	10	5194463	5199699	5236	5	63.787	56.927	15.421	3.59	1491.02	-0.164149	360.466	-2.10284	150	136	44	8	0	1	1	AKR1C4	272	in gene	MergedReg chr10 #3917	1	1	1	0
3856	10	4660570	4666408	5838	4	78.426	99.011	20.432	4.764	2580.47	0.336257	532.509	-2.10059	149	212	76	16	0	1	3	LINC00704, LINC00705, LOC105376373	14581, 7333, -6415	in gene, downstream, upstream	MergedReg chr10 #3856	1	1	1	0
41007	X	46330034	46335315	5281	5	77.285	76.624	20.121	4.706	1822.06	-0.0123921	474.371	-2.09613	190	215	73	11	0	1	1	LINC01186	-5000	upstream	MergedReg chrX #41007	1	1	1	0
3915	10	5146241	5151319	5078	4	75.31	83.715	18.773	4.391	1897.79	0.152645	425.577	-2.09604	188	195	57	10	0	0	0				MergedReg chr10 #3915	1	1	1	0
37715	8	61753872	61770820	16948	10	176.743	250.579	78.294	18.347	18959	0.503612	5923.78	-2.09336	287	394	276	102	0	0	0				MergedReg chr8 #37715	1	1	1	1
37314	8	29667480	29671338	3858	4	65.95	83.256	17.165	4.041	1433.94	0.336182	295.636	-2.08669	133	162	66	9	0	1	1	LOC105379353	1879	in gene	MergedReg chr8 #37314	1	1	1	0
172	1	8089326	8099487	10161	7	85.142	107.883	22.063	5.224	4893.75	0.341525	1000.81	-2.0784	170	203	62	14	0	0	0				MergedReg chr1 #172	1	1	1	0
4536	10	52449949	52454554	4605	6	37.826	38.382	14.465	3.428	789.059	0.0210517	297.372	-2.07713	72	79	61	13	0	0	1	LINC01468	18282	in gene	MergedReg chr10 #4536	1	1	1	0
21804	2	169032712	169039921	7209	5	60.12	43.951	16.356	3.878	1934.84	-0.451949	526.386	-2.07644	182	105	78	9	0	1	1	ABCB11	-1426	upstream	MergedReg chr2 #21804	1	1	1	0
8623	12	58528458	58535166	6708	7	74.316	47.038	25.316	6.029	2225.5	-0.659846	758.124	-2.07006	171	149	106	18	0	0	0				MergedReg chr12 #8623	1	1	1	0
11404	14	68484694	68488919	4225	5	54.083	36.25	15.318	3.654	1020.09	-0.577194	288.922	-2.06768	101	93	41	12	0	0	1	RAD51B	667027	in gene	MergedReg chr14 #11404	1	1	1	0
20743	2	70085534	70087504	1970	3	114.629	144.726	33.613	8.081	1272.81	0.336352	295.614	-2.05641	201	250	68	15	1	2	2	PCBP1-AS1, PCBP1	496, -934	in gene, upstream	MergedReg chr2 #20743	1	1	1	0
36918	8	8293869	8298886	5017	5	95.274	126.739	20.089	4.861	2838.61	0.411706	449.94	-2.04708	197	246	65	16	0	0	0				MergedReg chr8 #36918	1	1	1	0
38515	8	128427428	128429374	1946	3	86.733	81.783	38.833	9.45	753.493	-0.08478	337.362	-2.0389	131	149	93	17	0	0	1	LINC00824	136278	in gene	MergedReg chr8 #38515	1	1	1	0
3611	1	234968920	234983182	14262	13	108.594	121.836	36.991	9.048	7757.25	0.165996	2355.2	-2.0315	229	265	181	32	0	1	1	LOC101927851	-12052	upstream	MergedReg chr1 #3611	1	1	1	0
8863	12	75942766	75949070	6304	5	108.308	136.071	37.797	9.275	3829.43	0.32922	1063.72	-2.02685	256	303	128	30	0	0	0				MergedReg chr12 #8863	1	1	1	0
9963	13	26966149	26971728	5579	6	52.46	34.046	11.356	2.796	1306.58	-0.623732	282.835	-2.02202	165	99	32	6	0	0	0				MergedReg chr13 #9963	1	1	1	0
11290	14	61536025	61539293	3268	3	53.157	57.99	16.216	4	846.033	0.125544	236.58	-2.01935	111	117	65	10	0	0	2	PRKCH, LOC105370525	216216, 8907	in gene, in gene	MergedReg chr14 #11290	1	1	1	0
15856	17	45169585	45174666	5081	4	113.83	65.855	21.623	5.346	2582.01	-0.789516	490.475	-2.01603	206	152	47	15	1	1	2	HEXIM2, LOC105371795	12099, 518	downstream, in gene	MergedReg chr17 #15856	1	1	1	0
22379	2	215436282	215440555	4273	3	55.94	50.41	16.075	3.992	1067.11	-0.15017	306.645	-2.00964	147	145	37	9	1	2	2	FN1, LOC105373868	-2251, 1930	upstream, downstream	MergedReg chr2 #22379	1	1	1	0
29071	4	74667502	74671371	3869	5	47.686	48.19	17.884	4.45	832.353	0.015168	308.898	-2.00679	73	79	38	16	0	0	0				MergedReg chr4 #29071	1	1	1	0
38521	8	128524117	128527323	3206	5	73.84	28.96	38.29	9.53	1056.84	-1.35034	548.026	-2.00642	140	52	85	20	0	0	1	LINC00824	38959	in gene	MergedReg chr8 #38521	1	1	1	0
22645	2	227650945	227658511	7566	6	94.364	104.182	23.996	5.987	3518.93	0.142798	810.508	-2.00289	191	227	105	19	0	0	0				MergedReg chr2 #22645	1	1	1	0
24038	20	54102937	54108709	5772	4	60.376	44.79	22.149	5.531	1555.76	-0.430799	570.732	-2.00163	112	92	63	18	0	0	0				MergedReg chr20 #24038	1	1	1	0
7318	11	102550093	102555837	5744	6	85.151	123.318	19.726	4.927	3162.23	0.534288	505.831	-2.00132	187	247	62	14	0	0	0				MergedReg chr11 #7318	1	1	1	0
28554	4	14177604	14183355	5751	6	52.112	76.151	16.596	4.149	1955.11	0.547247	426.087	-2	137	207	53	19	0	0	0				MergedReg chr4 #28554	1	1	1	0
34809	7	12104606	12113111	8505	6	93.767	118.564	26.504	6.638	4501.73	0.338514	1006.32	-1.99739	213	218	95	26	1	0	0				MergedReg chr7 #34809	1	1	1	0
19157	19	41769944	41786396	16452	14	106.955	86.998	30.743	7.702	7855.46	-0.29795	2257.96	-1.99695	241	231	121	26	0	0	1	CEACAM6	22749	downstream	MergedReg chr19 #19157	1	1	1	0
8866	12	75975121	75987448	12327	9	115.371	133.701	36.909	9.249	7357.73	0.21273	2031.15	-1.9966	249	335	151	29	0	0	1	LOC100289143	16532	downstream	MergedReg chr12 #8866	1	1	1	0
29994	4	174399851	174404818	4967	6	76.993	64.8	20.742	5.203	1707.25	-0.248733	459.935	-1.99514	177	173	51	19	0	0	1	LOC105377547	47605	downstream	MergedReg chr4 #29994	1	1	1	0
22380	2	215618291	215621229	2938	5	71.304	77.946	27.859	6.989	1022.35	0.128492	365.401	-1.99499	150	181	95	21	0	0	2	LINC00607, LOC102724861	223776, 4416	in gene, in gene	MergedReg chr2 #22380	1	1	1	0
5991	11	10664387	10677095	12708	8	133.39	119.924	36.413	9.137	7567.5	-0.15353	2065.79	-1.99466	269	293	110	24	0	0	1	MRVI1	23247	in gene	MergedReg chr11 #5991	1	1	1	0
3863	10	4724192	4728866	4674	6	36.442	57	12.878	3.232	1189.37	0.64536	268.713	-1.99441	69	123	64	13	0	0	1	LOC105376375	40023	in gene	MergedReg chr10 #3863	1	1	1	0
4200	10	24951437	24954376	2939	4	49.598	43.12	16.011	4.033	650.752	-0.201925	210.073	-1.98914	99	86	34	9	1	1	1	PRTFDC1	845	in gene	MergedReg chr10 #4200	1	1	1	0
11399	14	68456982	68461835	4853	4	76.868	80.224	18.303	4.614	1738.07	0.0616508	396.538	-1.98799	153	170	96	19	0	0	1	RAD51B	639629	in gene	MergedReg chr14 #11399	1	1	1	0
38978	9	22156413	22160641	4228	3	32.278	49.181	10.895	2.75	928.291	0.60755	205.643	-1.98616	54	104	67	9	0	0	0				MergedReg chr9 #38978	1	1	1	0
6288	11	34597575	34605389	7814	6	107.049	96.799	28.623	7.23	3734.29	-0.145207	998.483	-1.98511	245	261	82	15	0	0	0				MergedReg chr11 #6288	1	1	1	0
160	1	8026189	8030527	4338	5	68.615	59.622	19.748	5	1328.8	-0.202679	382.441	-1.98171	206	137	45	15	1	1	1	ERRFI1	-2025	upstream	MergedReg chr1 #160	1	1	1	0
20776	2	72270945	72275565	4620	6	44.653	27.521	14.319	3.628	920.968	-0.698224	295.329	-1.98068	89	57	34	10	0	0	1	EXOC6B	552793	in gene	MergedReg chr2 #20776	1	1	1	0
41006	X	46320403	46329934	9531	6	95.389	110.07	25.903	6.574	4683.38	0.206526	1102.15	-1.97828	179	242	93	25	0	1	1	LINC01186	2506	downstream	MergedReg chrX #41006	1	1	1	0
38066	8	101373790	101378347	4557	5	116.706	123.441	29.266	7.49	2511.25	0.0809429	595.38	-1.96619	232	269	101	25	0	0	1	LOC105375680	17105	downstream	MergedReg chr8 #38066	1	1	1	0
35315	7	46511726	46514545	2819	5	64.034	27.977	28.921	7.42	805.856	-1.1946	363.966	-1.96263	169	82	86	14	0	0	0				MergedReg chr7 #35315	1	1	1	0
5391	10	110407553	110418603	11050	8	82.168	96.429	19.556	5.018	4756.88	0.23089	964.704	-1.96243	196	211	64	15	0	0	0				MergedReg chr10 #5391	1	1	1	0
22400	2	215825092	215834017	8925	10	70.254	54.462	25.147	6.454	2799.18	-0.36733	1001.95	-1.96212	153	122	85	19	0	0	1	LINC00607	13982	in gene	MergedReg chr2 #22400	1	1	1	0
38519	8	128519476	128522029	2553	2	52.487	15.375	30.262	7.8	598.211	-1.77137	344.906	-1.95596	74	25	57	16	0	0	1	LINC00824	43927	in gene	MergedReg chr8 #38519	1	0	1	0
10455	13	95119770	95126680	6910	5	45.528	37.5	10.64	2.743	1404.46	-0.279863	328.225	-1.95567	93	91	50	8	0	0	1	ABCC4	178221	in gene	MergedReg chr13 #10455	1	1	1	0
32364	6	12489211	12494918	5707	4	55.57	60.062	17.816	4.599	1530.24	0.112146	453.91	-1.95378	149	172	75	13	0	0	0				MergedReg chr6 #32364	1	1	1	0
3260	1	219308920	219314804	5884	5	68.19	65.565	20.033	5.174	1791.21	-0.0566343	526.224	-1.95303	125	143	83	14	0	0	1	LOC101929713	93338	in gene	MergedReg chr1 #3260	1	1	1	0
3882	10	4940615	4950193	9578	6	73.575	80.793	16.171	4.192	3454.62	0.135015	691.455	-1.9477	156	181	57	12	0	0	0				MergedReg chr10 #3882	1	1	1	0
28128	3	194002107	194005385	3278	4	94.049	92.029	30.854	8	1376.31	-0.0313241	451.515	-1.94739	185	199	70	22	1	1	2	LOC647323, LOC285389	-87, 67298	upstream, downstream	MergedReg chr3 #28128	1	1	1	0
37716	8	61770935	61775641	4706	4	115.197	131.66	44.946	11.68	2766.04	0.192714	944.267	-1.94415	215	296	122	31	0	0	1	LOC101929628	-11784	upstream	MergedReg chr8 #37716	1	1	1	0
21723	2	160219594	160231490	11896	7	122.632	124.094	24.484	6.37	6590.28	0.0170979	1300.28	-1.94247	236	247	80	17	0	0	0				MergedReg chr2 #21723	1	1	1	0
11803	14	101474792	101478393	3601	5	72.17	33.795	19.214	5	1160.2	-1.09459	308.882	-1.94216	155	65	52	14	0	1	1	LOC105370672	1060	in gene	MergedReg chr14 #11803	1	1	1	0
10332	13	73333004	73338246	5242	4	40.219	50.402	8.762	2.297	1179.5	0.325604	205.046	-1.93151	90	111	29	5	0	0	0				MergedReg chr13 #10332	1	1	1	0
17712	18	58783893	58792647	8754	8	95.183	109.734	20.489	5.383	4288.44	0.205235	800.717	-1.92837	209	239	63	14	0	1	1	LOC105372146	-8036	upstream	MergedReg chr18 #17712	1	1	1	0
38510	8	128195128	128199159	4031	3	98.889	79.444	31.444	8.27	1779.56	-0.315872	565.852	-1.92683	208	240	92	23	0	0	1	LOC105375755	46157	downstream	MergedReg chr8 #38510	1	1	1	0
4259	10	28983992	28988465	4473	4	67.479	86.3	16.214	4.285	1723.3	0.354922	323.773	-1.91987	112	153	46	13	0	0	0				MergedReg chr10 #4259	1	1	1	0
23009	20	400120	403620	3500	3	87.927	95.954	19.973	5.286	1499.28	0.126037	312.078	-1.9178	186	176	50	20	0	1	2	TRIB3, RBCK1	21241, -6195	downstream, upstream	MergedReg chr20 #23009	1	1	1	0
331	1	12527276	12530097	2821	4	73.307	78.227	19.239	5.102	985.171	0.0937157	242.291	-1.9149	163	141	49	14	0	1	1	LOC105376744	3406	in gene	MergedReg chr1 #331	1	1	1	0
14131	16	48156508	48159180	2672	3	41.155	17.417	17.774	4.714	490.92	-1.24057	212.018	-1.91474	80	38	47	9	0	0	2	ABCC12, ABCC11	-11074, 77333	upstream, downstream	MergedReg chr16 #14131	1	1	1	0
37682	8	58832210	58836127	3917	4	103.574	70.631	21.369	5.672	1811.16	-0.552288	373.671	-1.91359	185	150	54	14	0	0	1	TOX	285040	in gene	MergedReg chr8 #37682	1	1	1	0
31003	5	82385854	82390539	4685	6	54.68	64.66	18.252	4.846	1352.38	0.24186	381.744	-1.91319	120	154	57	20	0	0	0				MergedReg chr5 #31003	1	1	1	0
4815	10	72306591	72311451	4860	4	82.112	77.053	18.52	4.933	1781.54	-0.0917419	401.818	-1.90855	155	169	59	16	0	0	0				MergedReg chr10 #4815	1	1	1	0
3959	10	6277749	6281185	3436	4	73.25	57.935	15.337	4.091	1123.6	-0.338394	235.259	-1.90649	191	175	37	9	0	0	0				MergedReg chr10 #3959	1	1	1	0
3624	1	235082135	235086108	3973	3	80.927	66.016	24.613	6.589	1435.37	-0.293805	436.551	-1.90129	149	182	84	16	0	0	0				MergedReg chr1 #3624	1	1	1	0
39329	9	72977974	72987324	9350	10	84.788	77.277	19.349	5.204	3539.14	-0.133821	807.648	-1.89457	224	207	55	14	0	0	0				MergedReg chr9 #39329	1	1	1	0
8839	12	75721325	75726817	5492	5	70.744	86.436	24.797	6.671	2119.23	0.289025	607.969	-1.89419	128	203	71	16	0	0	0				MergedReg chr12 #8839	1	1	1	0
5228	10	99773681	99790322	16641	10	81.285	103.41	15.689	4.223	7682.35	0.347315	1165.54	-1.89341	171	210	52	16	0	1	1	ABCC2	-597	upstream	MergedReg chr10 #5228	1	1	1	0
28117	3	193841910	193845096	3186	4	74.94	21	18.76	5.05	1065.89	-1.83535	266.828	-1.8933	157	62	42	11	0	2	2	LOC105374284, LOC105374285	-5495, 506	upstream, in gene	MergedReg chr3 #28117	1	1	1	0
23836	20	49592989	49596619	3630	4	74.368	47.93	29.965	8.07	1205.16	-0.633753	485.594	-1.89264	133	107	85	22	0	1	1	LOC105372651	219	in gene	MergedReg chr20 #23836	1	1	1	0
38547	8	129705982	129712397	6415	6	140.383	165.328	46.164	12.453	4734.73	0.235963	1322.06	-1.89027	275	321	105	27	0	0	1	GSDMC	77699	in gene	MergedReg chr8 #38547	1	1	1	0
8659	12	62791918	62794206	2288	3	84.578	94.873	22.845	6.183	969.06	0.165715	233.345	-1.8855	162	172	48	19	0	0	1	PPM1H	141823	in gene	MergedReg chr12 #8659	1	1	1	0
20566	2	62568101	62572674	4573	4	83.853	73.525	20.413	5.528	1711.87	-0.189628	416.735	-1.88466	204	166	55	16	0	1	2	LOC105374763, RSL24D1P2	92447, -8964	in gene, upstream	MergedReg chr2 #20566	1	1	1	0
10987	14	36972225	36978800	6575	5	67.185	84.898	16.044	4.353	2491.98	0.337591	470.934	-1.88195	161	182	64	15	0	0	1	SLC25A21	197148	in gene	MergedReg chr14 #10987	1	1	1	0
4301	10	30603912	30608256	4344	5	76.985	79.382	13.948	3.785	1539.44	0.0442345	270.492	-1.88169	196	195	46	9	0	0	1	LYZL2	23678	downstream	MergedReg chr10 #4301	1	1	1	0
20560	2	62456511	62458680	2169	5	74.353	79.412	27.235	7.397	768.949	0.0949661	263.717	-1.88045	127	156	57	16	1	0	1	TMEM17	48874	in gene	MergedReg chr2 #20560	1	1	1	0
11289	14	61523884	61528473	4589	5	69.531	75.504	16.587	4.507	1546.82	0.118897	339.811	-1.87981	147	161	37	14	0	0	2	PRKCH, LOC105370525	204735, 20388	in gene, downstream	MergedReg chr14 #11289	1	1	1	0
32157	6	3868190	3872792	4602	4	68.472	40.826	15.264	4.148	1406.73	-0.746026	313.593	-1.87965	158	120	50	14	0	0	0				MergedReg chr6 #32157	1	1	1	0
32073	6	1321069	1328545	7476	8	81.12	76.962	16.893	4.597	2707.38	-0.0759114	563.804	-1.87766	208	192	51	14	0	0	2	FOXQ1, LOC105374881	12367, 10844	downstream, in gene	MergedReg chr6 #32073	1	1	1	0
3622	1	235071733	235078438	6705	3	111.729	96.309	29.162	7.952	3344.39	-0.214261	872.907	-1.8747	244	243	102	22	0	1	1	LINC01348	-5267	upstream	MergedReg chr1 #3622	1	1	1	0
12787	15	70491461	70498074	6613	7	133.471	100.723	29.82	8.136	3940.37	-0.406133	880.356	-1.87389	250	225	75	18	0	0	1	LOC105370880	11228	downstream	MergedReg chr15 #12787	1	1	1	0
5841	11	1987533	1991494	3961	4	77.258	35.411	19.645	5.371	1366.16	-1.12549	347.383	-1.8709	131	75	39	12	0	2	5	MRPL23, MRPL23-AS1, LINC01219, H19, MIR675	42241, 407, -1583, 8322, 7318	in gene, in gene, upstream, downstream, downstream	MergedReg chr11 #5841	1	1	1	0
28776	4	40188992	40193452	4460	4	78.271	53.757	14.364	3.928	1558.43	-0.542025	285.998	-1.87059	142	98	47	8	0	1	2	N4BP2, RHOH	135010, 211	downstream, in gene	MergedReg chr4 #28776	1	1	1	0
853	1	31468884	31473747	4863	3	48.48	50.237	12.809	3.503	1090.64	0.0513606	278.081	-1.87049	116	180	43	8	0	1	1	LOC105378624	205	in gene	MergedReg chr1 #853	1	1	1	0
31001	5	82356032	82358649	2617	4	45.342	65.976	18.305	5.026	770.8	0.541093	213.858	-1.86476	109	120	41	14	0	0	0				MergedReg chr5 #31001	1	1	1	0
11436	14	68793153	68796743	3590	4	75.214	74.571	19.679	5.407	1205.44	-0.0123865	315.391	-1.86376	140	132	44	13	1	1	2	ZFP36L1, LOC105370548	1295, 33193	in gene, downstream	MergedReg chr14 #11436	1	1	1	0
11897	14	104677165	104683472	6307	4	111.081	93.721	18.325	5.041	3127.62	-0.245168	515.963	-1.86203	211	218	35	14	1	2	2	MIR4710, INF2	-2569, -9288	upstream, upstream	MergedReg chr14 #11897	1	1	1	0
12413	15	53453497	53456096	2599	7	38.732	23.366	26.146	7.195	449.395	-0.729115	303.364	-1.86152	74	49	53	14	0	0	1	LOC105370826	9075	in gene	MergedReg chr15 #12413	1	1	1	0
188	1	8199783	8205149	5366	5	56.126	40.922	16.742	4.63	1344.52	-0.455793	401.061	-1.85439	148	104	63	10	0	1	1	LOC102724539	-6206	upstream	MergedReg chr1 #188	1	1	1	0
28180	3	194781576	194784594	3018	3	76.128	59.777	17.075	4.739	1025.69	-0.348837	230.055	-1.84923	193	166	47	13	0	0	3	LOC100507391, LOC105374293, LOC105374292	74664, -9934, 13524	downstream, upstream, in gene	MergedReg chr3 #28180	1	1	1	0
190	1	8210074	8214263	4189	4	78.87	79.756	25.84	7.176	1491.51	0.0161164	483.231	-1.84835	155	209	110	27	1	1	1	LOC102724539	3496	in gene	MergedReg chr1 #190	1	1	1	0
10878	14	31941657	31946731	5074	3	81.031	86.855	18.717	5.215	1967.42	0.100135	423.973	-1.84361	200	194	49	13	0	1	1	LOC105370439	739	in gene	MergedReg chr14 #10878	1	1	1	0
21802	2	169009727	169016118	6391	4	60.29	69.27	19.515	5.45	1976.36	0.200312	556.787	-1.84026	122	174	110	16	0	0	1	ABCB11	21968	in gene	MergedReg chr2 #21802	1	1	1	0
8834	12	75664679	75668015	3336	4	57.683	55.231	23.875	6.673	859.065	-0.062668	355.567	-1.83909	107	131	65	12	0	0	1	LOC105369844	28624	in gene	MergedReg chr12 #8834	1	1	1	0
3858	10	4669402	4679859	10457	8	52.398	72.529	15.583	4.38	3385.87	0.469046	727.462	-1.83097	176	199	53	14	0	2	3	LINC00704, LINC00705, LOC105376373	3440, 18474, 4726	in gene, downstream, in gene	MergedReg chr10 #3858	1	1	1	0
29284	4	89538276	89542571	4295	3	50.739	45.843	12.508	3.516	972.875	-0.146394	239.83	-1.83084	131	128	50	7	0	0	1	LOC105377329	49451	in gene	MergedReg chr4 #29284	1	1	1	0
28317	4	1043143	1046072	2929	4	123	72.055	23.275	6.558	1608.33	-0.771488	304.341	-1.82745	180	148	54	15	0	2	2	LOC105374379, LOC105374343	-5098, 964	upstream, in gene	MergedReg chr4 #28317	1	1	1	0
23228	20	10707585	10713839	6254	4	73.026	58.344	16.841	4.746	2038.86	-0.323826	470.195	-1.82719	154	153	45	12	0	0	0				MergedReg chr20 #23228	1	1	1	0
6015	11	11990876	11995055	4179	5	61.893	72.321	24.718	6.976	1349.24	0.224638	461.145	-1.82509	132	164	73	15	0	0	1	DKK3	16405	in gene	MergedReg chr11 #6015	1	1	1	0
326	1	12432312	12438481	6169	5	79.627	89.311	18.658	5.269	2459.64	0.16558	513.845	-1.82419	139	157	52	16	0	0	1	VPS13D	205357	in gene	MergedReg chr1 #326	1	1	1	0
41008	X	46374289	46376741	2452	3	54.468	54.286	18.338	5.182	596.23	-0.00482871	200.736	-1.82326	107	99	41	16	0	0	0				MergedReg chrX #41008	1	1	1	0
21182	2	108264872	108273386	8514	7	96.256	123.094	23.109	6.579	4678.67	0.354812	878.348	-1.81251	205	288	54	15	0	0	1	SULT1C3	29155	downstream	MergedReg chr2 #21182	1	1	1	0
39695	9	97983268	97985759	2491	5	62.571	52.312	18.104	5.158	695.823	-0.258352	201.326	-1.81142	127	102	38	13	1	2	3	ANP32B, LOC105376172, LOC101928408	1306, -614, 3988	in gene, upstream, downstream	MergedReg chr9 #39695	1	1	1	0
3922	10	5282328	5286539	4211	5	72.583	81.106	20.015	5.704	1524.72	0.160177	376.264	-1.81104	174	185	61	14	0	0	0				MergedReg chr10 #3922	1	1	1	0
37320	8	29736114	29741043	4929	6	82.454	85.792	17.994	5.13	1887.81	0.0572536	395.948	-1.81049	174	207	48	14	0	1	2	LINC00589, LOC101929450	9531, -9731	in gene, upstream	MergedReg chr8 #37320	1	1	1	0
23272	20	14984347	14988531	4184	5	63.908	74.168	17.886	5.101	1385.35	0.2148	334.085	-1.80998	146	179	43	11	0	0	1	MACROD2	990939	in gene	MergedReg chr20 #23272	1	1	1	0
1566	1	87803319	87807901	4582	3	65.762	55.734	13.986	3.992	1345.19	-0.238696	286.089	-1.8088	141	117	41	9	0	0	0				MergedReg chr1 #1566	1	1	1	0
3603	1	234873170	234878093	4923	6	122.13	139.623	39.123	11.175	3068.59	0.193119	859.833	-1.80774	229	261	96	24	0	0	0				MergedReg chr1 #3603	1	1	1	0
38124	8	106081857	106084719	2862	2	76.191	122.809	15.854	4.529	1569.1	0.688724	202.563	-1.80758	133	223	45	10	0	0	0				MergedReg chr8 #38124	1	1	0	0
27421	3	149296491	149302784	6293	4	93.924	119.761	22.228	6.35	3364.54	0.350592	624.468	-1.80755	158	219	99	17	0	0	0				MergedReg chr3 #27421	1	1	1	0
16116	17	59781089	59794047	12958	10	89.352	132.423	23.94	6.853	7660.43	0.567582	1384.89	-1.80462	196	281	113	38	0	0	1	VMP1	80066	in gene	MergedReg chr17 #16116	1	1	1	0
28119	3	193868828	193874116	5288	5	87.741	54.633	25.506	7.303	2071.31	-0.683479	602.124	-1.80428	142	138	68	15	1	1	2	LOC105374287, LOC105374286	68682, -3311	downstream, upstream	MergedReg chr3 #28119	1	1	1	0
5390	10	110395026	110400842	5816	8	53.115	63.874	16.044	4.597	1658.44	0.266109	416.571	-1.80327	123	208	43	12	0	0	0				MergedReg chr10 #5390	1	1	1	0
327	1	12474430	12482153	7723	5	77.174	94.806	20.492	5.872	3268.69	0.296863	706.517	-1.80314	192	201	77	21	0	0	2	VPS13D, LOC105376743	248252, 18756	in gene, in gene	MergedReg chr1 #327	1	1	1	0
11212	14	55802105	55806412	4307	3	60.985	54.948	16.63	4.78	1172.6	-0.150387	319.756	-1.79871	143	160	59	13	0	1	1	LINC00520	-7584	upstream	MergedReg chr14 #11212	1	1	1	0
5595	10	122306443	122312165	5722	4	90.553	103.721	15.475	4.452	2649.52	0.195874	395.303	-1.79741	193	193	43	10	0	0	1	BTBD16	38476	in gene	MergedReg chr10 #5595	1	1	1	0
23381	20	22793397	22796194	2797	6	85.204	54.943	29.579	8.511	1063.91	-0.632985	369.341	-1.79717	181	190	69	17	0	0	1	LOC105372568	-10962	upstream	MergedReg chr20 #23381	1	1	1	0
3621	1	235066627	235071651	5024	4	102.93	102.42	35.153	10.121	2308.57	-0.00716607	788.432	-1.7963	186	226	116	25	0	1	1	LINC01348	679	in gene	MergedReg chr1 #3621	1	1	1	0
32359	6	12362526	12367056	4530	4	67.599	72.873	13.387	3.857	1473.73	0.108382	270.728	-1.79528	139	179	54	9	0	0	0				MergedReg chr6 #32359	1	1	1	0
1549	1	86787321	86790524	3203	4	53.73	71.27	15.32	4.418	1019.1	0.407567	219.062	-1.79395	131	151	52	10	0	0	0				MergedReg chr1 #1549	1	1	1	0
12073	15	36578280	36580355	2075	5	57.831	56.846	23.754	6.855	535.711	-0.0247842	220.043	-1.79294	120	160	53	13	1	1	1	C15orf41	-286	upstream	MergedReg chr15 #12073	1	1	1	0
17114	18	8339332	8344410	5078	3	110.051	121.703	29.323	8.481	2758.96	0.145192	664.742	-1.78973	218	254	104	31	0	0	1	PTPRM	774555	in gene	MergedReg chr18 #17114	1	1	1	0
37316	8	29672146	29676743	4597	3	56.896	66.153	12.401	3.589	1357.61	0.217479	254.497	-1.7888	110	138	38	8	0	1	1	LOC105379353	-3156	upstream	MergedReg chr8 #37316	1	1	1	0
11410	14	68524523	68528350	3827	3	67.017	81.656	19.437	5.626	1395.08	0.285032	332.078	-1.78862	157	216	46	14	0	0	1	RAD51B	706657	in gene	MergedReg chr14 #11410	1	1	1	0
24913	22	30194266	30198494	4228	4	77.28	95.765	15.954	4.62	1807.56	0.309403	301.132	-1.78795	146	180	40	15	0	0	2	HORMAD2, LOC105372988	116311, 10754	in gene, in gene	MergedReg chr22 #24913	1	1	1	0
37686	8	58854594	58861350	6756	4	70.754	49.768	21.081	6.118	2133.99	-0.507593	635.818	-1.78481	148	128	58	12	0	0	1	TOX	261236	in gene	MergedReg chr8 #37686	1	1	1	0
28695	4	38131332	38134971	3639	3	56.77	30.389	12.363	3.589	922.259	-0.90158	200.844	-1.78438	102	64	39	8	0	0	1	TBC1D1	242067	in gene	MergedReg chr4 #28695	1	1	1	0
38065	8	101358953	101362947	3994	4	120.944	104.072	32.944	9.584	2156.47	-0.216757	587.403	-1.78132	247	259	112	19	0	0	0				MergedReg chr8 #38065	1	1	1	0
173	1	8115376	8123382	8006	6	69.24	65.156	16.244	4.728	2474.71	-0.0877077	580.578	-1.7806	178	182	45	14	0	0	0				MergedReg chr1 #173	1	1	1	0
23115	20	5645568	5658830	13262	7	79.805	77.67	18.499	5.387	4724.88	-0.0391217	1095.24	-1.77989	201	194	64	14	0	0	0				MergedReg chr20 #23115	1	1	1	0
14127	16	48122478	48129869	7391	8	61.563	22.939	17.177	5.004	2031.3	-1.42426	566.764	-1.77932	183	81	61	11	0	0	1	ABCC12	20597	in gene	MergedReg chr16 #14127	1	1	1	0
35136	7	32957335	32958913	1578	3	63.96	37.3	31.78	9.26	450.575	-0.777994	223.879	-1.77904	116	73	66	20	1	1	1	FKBP9	720	in gene	MergedReg chr7 #35136	1	1	1	0
11397	14	68411612	68416615	5003	4	59.65	62.885	12.541	3.658	1404.53	0.0761938	280.101	-1.77753	110	126	34	9	0	1	2	RAD51B, LOC101927971	594334, -9854	in gene, upstream	MergedReg chr14 #11397	1	1	1	0
34807	7	12063511	12069870	6359	3	104.814	129.437	30.613	8.959	3674.51	0.304419	869.054	-1.77273	205	304	99	33	0	0	0				MergedReg chr7 #34807	1	1	1	0
28113	3	193741966	193746290	4324	4	78.067	55.718	17.615	5.164	1506.97	-0.486569	340.032	-1.77024	158	112	49	11	0	0	0				MergedReg chr3 #28113	1	1	1	0
196	1	8237159	8242890	5731	7	60.358	52.972	15.539	4.556	1544.25	-0.188315	397.563	-1.77005	130	105	40	12	0	1	1	LOC105376695	-66	upstream	MergedReg chr1 #196	1	1	1	0
20367	2	46038697	46042937	4240	3	46.879	14.546	11.886	3.485	887.352	-1.68832	224.985	-1.77003	101	28	25	8	0	0	1	PRKCE	389502	in gene	MergedReg chr2 #20367	1	1	0	0
11342	14	65228069	65232223	4154	4	58.698	50.295	12.287	3.603	1088.53	-0.222896	227.858	-1.76986	129	115	29	7	0	1	2	LOC100128233, LOC105370536	-7799, 88615	upstream, downstream	MergedReg chr14 #11342	1	1	1	0
7104	11	77297857	77301898	4041	4	60.063	79.087	13.952	4.093	1426.74	0.396964	251.697	-1.76924	110	175	38	13	0	1	1	GDPD4	1822	in gene	MergedReg chr11 #7104	1	1	1	0
23202	20	10563267	10569002	5735	3	92.726	142.263	24.587	7.219	3642.31	0.617515	629.493	-1.76802	209	333	93	28	0	0	1	SLX4IP	131587	in gene	MergedReg chr20 #23202	1	1	1	0
35319	7	46556068	46560650	4582	4	83.916	87.587	23.266	6.846	1791.62	0.0617708	475.914	-1.76489	172	166	59	16	0	0	0				MergedReg chr7 #35319	1	1	1	0
3850	10	3850267	3854104	3837	3	49.233	65.017	14.233	4.192	1113.71	0.401191	243.804	-1.76353	106	118	41	12	0	0	0				MergedReg chr10 #3850	1	1	1	0
32517	6	21002665	21007457	4792	5	49.64	60.927	13.447	3.965	1303.4	0.295579	287.67	-1.76189	84	136	60	16	0	1	2	CDKAL1, LOC105374967	470604, -5411	in gene, upstream	MergedReg chr6 #32517	1	1	1	0
5365	10	104116343	104121915	5572	5	64.759	88.638	12.845	3.796	2204.87	0.452845	319.519	-1.75865	152	191	30	8	1	1	2	SFR1, CFAP43	-2929, 113237	upstream, downstream	MergedReg chr10 #5365	1	1	1	0
12072	15	36497432	36501739	4307	5	60.867	52.741	18.393	5.444	1170.33	-0.206735	353.655	-1.75642	95	92	46	13	0	0	1	LOC105370770	14501	in gene	MergedReg chr15 #12072	1	1	1	0
29681	4	140017225	140022888	5663	4	66.028	86.452	12.391	3.671	2185.61	0.388821	313.26	-1.75505	139	179	52	9	0	0	1	MAML3	134023	in gene	MergedReg chr4 #29681	1	1	1	0
10451	13	95098181	95103148	4967	5	46.065	60.619	12.158	3.603	1344.17	0.396099	269.593	-1.75464	100	129	48	18	0	0	1	ABCC4	200782	in gene	MergedReg chr13 #10451	1	1	1	0
27420	3	149276083	149278532	2449	4	49.013	55.922	19.974	5.92	611.397	0.190252	218.376	-1.75445	117	135	63	10	0	1	1	CPHL1P	-1700	upstream	MergedReg chr3 #27420	1	1	1	0
20565	2	62504895	62507341	2446	3	58.013	73.571	20.584	6.105	803.369	0.342761	224.77	-1.75346	118	125	55	15	1	1	1	TMEM17	351	in gene	MergedReg chr2 #20565	1	1	1	0
27669	3	169428775	169433948	5173	3	69.689	43.975	13.665	4.057	1609.38	-0.664247	315.576	-1.752	141	111	40	11	0	0	1	MECOM	232425	in gene	MergedReg chr3 #27669	1	1	1	0
15322	17	19744934	19755290	10356	10	135.009	140.941	32.022	9.508	6516	0.0620358	1480.45	-1.75185	248	334	118	27	1	1	1	ALDH3A1	-1679	upstream	MergedReg chr17 #15322	1	1	1	0
23834	20	49582873	49586447	3574	6	102.429	66.393	32.795	9.741	1634.29	-0.625521	523.256	-1.75133	227	185	104	23	0	0	1	LOC105372651	-9925	upstream	MergedReg chr20 #23834	1	1	1	0
39913	9	112019803	112023354	3551	4	89.991	100.874	21.099	6.27	1599.12	0.164702	334.476	-1.75064	185	201	51	13	0	0	1	LOC105376220	9719	downstream	MergedReg chr9 #39913	1	1	1	0
21298	2	112879690	112882742	3052	4	54.874	77.716	19.653	5.853	1058.88	0.502089	267.772	-1.7475	130	172	66	16	0	0	1	LOC105373563	27330	downstream	MergedReg chr2 #21298	1	1	1	0
23122	20	5735419	5740047	4628	3	98.903	89.062	20.097	5.993	2043.41	-0.151204	415.218	-1.74563	225	240	61	16	0	0	0				MergedReg chr20 #23122	1	1	1	0
25390	22	45637557	45641030	3473	3	87.174	81.532	16.605	4.952	1351.59	-0.0965315	257.452	-1.74553	180	168	58	21	0	2	3	LOC105373067, LOC105373069, LOC105373068	2660, -7991, 17386	in gene, upstream, downstream	MergedReg chr22 #25390	1	1	1	0
4818	10	72318370	72324007	5637	6	78.75	82.023	19.926	5.954	2064.12	0.0587486	501.441	-1.74272	172	234	69	16	1	0	1	DNAJB12	33961	downstream	MergedReg chr10 #4818	1	1	1	0
27424	3	149330179	149334888	4709	7	61.592	74.782	18.864	5.639	1572.09	0.279948	396.565	-1.74212	140	147	41	13	0	1	1	TM4SF18	1228	in gene	MergedReg chr3 #27424	1	1	1	0
17066	18	3601086	3608553	7467	5	124.944	174.231	33.876	10.151	5807.96	0.47972	1129.25	-1.73864	247	287	95	32	0	1	3	DLGAP1, DLGAP1-AS1, DLGAP1-AS2	850491, 10705, 1082	in gene, downstream, in gene	MergedReg chr18 #17066	1	1	1	0
8423	12	52243090	52244953	1863	3	78.052	60.19	25.121	7.534	649.156	-0.374912	208.93	-1.73741	133	130	50	17	0	0	1	KRT7	10851	in gene	MergedReg chr12 #8423	1	1	1	0
8868	12	76017254	76023989	6735	4	99.9	119.076	24.495	7.349	3580.25	0.253326	736.49	-1.73687	211	301	61	20	0	0	2	LOC105369847, PHLDA1	-11030, 11155	upstream, downstream	MergedReg chr12 #8868	1	1	1	0
3877	10	4846158	4853993	7835	4	73.649	79.51	18.261	5.481	2781.08	0.11047	638.727	-1.73625	154	171	67	23	0	0	1	AKR1E2	25515	in gene	MergedReg chr10 #3877	1	1	1	0
10696	14	20847321	20851087	3766	3	67.873	41.407	12.051	3.618	1141.11	-0.712963	202.607	-1.73589	157	138	38	12	0	0	0				MergedReg chr14 #10696	1	1	1	0
3239	1	218704107	218708834	4727	4	73.331	85.527	23.818	7.155	1804.85	0.221957	502.624	-1.73503	152	208	75	22	0	0	1	LOC105372924	14152	in gene	MergedReg chr1 #3239	1	1	1	0
32518	6	21021190	21025199	4009	3	46.32	58.824	12.145	3.661	1052.79	0.34477	217.363	-1.73005	101	147	44	11	0	0	1	CDKAL1	488737	in gene	MergedReg chr6 #32518	1	1	1	0
8621	12	58411619	58417596	5977	10	105.844	98.65	25.446	7.683	2824.24	-0.101549	678.977	-1.7277	187	230	61	13	0	0	0				MergedReg chr12 #8621	1	1	1	0
29996	4	174459265	174462782	3517	3	62.927	55.514	13.776	4.16	988.01	-0.180828	216.296	-1.7275	103	112	37	14	0	0	0				MergedReg chr4 #29996	1	1	1	0
39924	9	112072072	112075004	2932	4	48.989	61.659	15.637	4.722	807.072	0.331854	204.677	-1.72749	111	114	35	8	0	0	1	SUSD1	101982	in gene	MergedReg chr9 #39924	1	1	1	0
39735	9	101374162	101377400	3238	3	66.148	65.891	16.28	4.928	956.193	-0.00561611	235.333	-1.72403	132	170	55	10	0	0	1	BAAT	9224	in gene	MergedReg chr9 #39735	1	1	1	0
17266	18	12551378	12554361	2983	3	88.387	60.237	17.753	5.376	1177.05	-0.553184	236.416	-1.72346	198	163	42	12	0	0	1	SPIRE1	105233	in gene	MergedReg chr18 #17266	1	1	1	0
8854	12	75861363	75865628	4265	3	79.842	101.594	24.587	7.449	1934.37	0.347595	468.141	-1.72278	177	228	86	18	0	0	0				MergedReg chr12 #8854	1	1	1	0
4534	10	52440670	52445870	5200	5	42.35	56.043	13.736	4.165	1301	0.404172	318.871	-1.72157	92	151	57	14	0	0	1	LINC01468	27263	downstream	MergedReg chr10 #4534	1	1	1	0
33268	6	47041670	47047889	6219	5	46.361	75.253	13.309	4.037	2089.28	0.698837	369.503	-1.72105	123	170	55	12	0	1	1	ADGRF1	-2416	upstream	MergedReg chr6 #33268	1	1	1	0
32355	6	12340754	12345690	4936	3	53.747	23.909	11.818	3.587	1184.35	-1.16863	260.418	-1.72014	111	67	34	9	0	0	0				MergedReg chr6 #32355	1	1	1	0
22769	2	233687623	233712338	24715	13	84.444	99.367	19.635	5.962	10963.6	0.234772	2166.42	-1.71956	206	273	86	21	0	3	8	UGT1A, UGT1A8, UGT1A10, UGT1A9, UGT1A7, UGT1A6, UGT1A5, UGT1A4	114541, 82335, 63503, 28082, 18042, 8305, -13012, -18812	in gene, in gene, in gene, in gene, in gene, in gene, upstream, upstream	MergedReg chr2 #22769	1	1	1	0
12414	15	53532526	53539098	6572	4	94.717	104.015	24.6	7.475	3051.73	0.135096	721.746	-1.71851	209	218	105	33	0	0	2	WDR72, LOC105370825	227066, -12937	in gene, upstream	MergedReg chr15 #12414	1	1	1	0
38542	8	129684208	129687715	3507	5	111.018	134.127	33.791	10.282	2099.93	0.272806	529.04	-1.71652	212	274	104	32	0	1	1	CCDC26	-5722	upstream	MergedReg chr8 #38542	1	1	1	0
40314	9	129412213	129415167	2954	5	84.935	87.967	18.804	5.726	1160.06	0.0506032	247.978	-1.71544	227	248	40	16	1	0	0				MergedReg chr9 #40314	1	1	1	0
41364	X	88603180	88607955	4775	3	78.154	101.389	19.483	5.933	2161.31	0.37551	415.318	-1.71538	150	214	70	18	0	0	0				MergedReg chrX #41364	1	1	1	0
32161	6	3909667	3914758	5091	3	75.66	53.805	16.373	4.986	1719.58	-0.491791	372.12	-1.71536	152	134	60	14	0	0	0				MergedReg chr6 #32161	1	1	1	0
38505	8	128166154	128170731	4577	4	121.874	162.853	38.455	11.713	3327.58	0.41818	785.752	-1.71506	248	353	92	32	0	0	1	LOC105375755	17456	in gene	MergedReg chr8 #38505	1	1	1	0
15854	17	45160142	45161687	1545	4	87.438	70.521	31.896	9.729	603.088	-0.310207	219.997	-1.71301	164	154	85	20	1	1	3	HEXIM1, HEXIM2, LOC105371795	13597, 888, 11729	downstream, in gene, downstream	MergedReg chr17 #15854	1	1	1	0
27818	3	177822624	177825642	3018	3	56.81	40.137	15.484	4.726	765.413	-0.501212	208.619	-1.71209	120	95	77	13	0	0	1	LOC102724550	7268	in gene	MergedReg chr3 #27818	1	1	1	0
17073	18	3647887	3656811	8924	7	112.986	161.71	30.344	9.301	6442.41	0.517265	1208.88	-1.70595	189	259	116	20	0	1	2	DLGAP1, LOC105371967	802961, -384	in gene, upstream	MergedReg chr18 #17073	1	1	1	0
39331	9	72995060	72998188	3128	4	66.326	37.296	17.402	5.337	926.195	-0.830554	243.007	-1.70515	136	80	54	12	0	0	0				MergedReg chr9 #39331	1	1	1	0
27348	3	141335020	141338664	3644	4	68.219	80.097	20.29	6.227	1303.01	0.231575	330.075	-1.70416	171	216	47	14	0	0	1	ZBTB38	12629	in gene	MergedReg chr3 #27348	1	1	1	0
37712	8	61728852	61740416	11564	9	105.254	156.436	45.978	14.13	8076.01	0.571697	2373.61	-1.70218	253	361	233	54	0	0	0				MergedReg chr8 #37712	1	1	1	1
25708	3	12443541	12446608	3067	4	76.531	58.219	19.688	6.052	1047.86	-0.394554	269.567	-1.70183	158	159	53	18	0	0	1	PPARG	157224	in gene	MergedReg chr3 #25708	1	1	1	0
7100	11	77242301	77246393	4092	3	67.25	61.977	11.492	3.535	1228.51	-0.117801	209.934	-1.70085	149	192	39	12	0	0	1	GDPD4	57352	in gene	MergedReg chr11 #7100	1	1	1	0
25937	3	30595961	30598838	2877	4	47.033	63.356	16.578	5.105	813.729	0.429808	212.924	-1.69929	100	139	63	17	0	0	2	LOC105377015, TGFBR2	9086, -9094	downstream, upstream	MergedReg chr3 #25937	1	1	1	0
11439	14	68813977	68820451	6474	7	55.764	48.946	16.396	5.05	1611.68	-0.188143	473.874	-1.69899	133	162	51	16	1	0	1	LOC105370548	10927	in gene	MergedReg chr14 #11439	1	1	1	0
6293	11	34651186	34657472	6286	4	105.497	119.193	29.832	9.193	3344.85	0.176098	837.16	-1.69825	220	272	123	36	0	0	1	EHF	33288	in gene	MergedReg chr11 #6293	1	1	1	0
40323	9	129485229	129491734	6505	6	98.084	83.231	23.488	7.249	2848.38	-0.236897	682.096	-1.69607	202	221	53	17	1	1	1	LINC00963	-179	upstream	MergedReg chr9 #40323	1	1	1	0
8979	12	87438972	87441637	2665	4	61.488	56.893	18.167	5.617	731.542	-0.112054	216.139	-1.69345	103	134	53	11	0	0	1	LOC105369880	11152	in gene	MergedReg chr12 #8979	1	1	1	0
18240	19	4145234	4148362	3128	4	65.408	71.316	15.735	4.867	995.877	0.124759	219.728	-1.69287	156	165	42	9	0	1	1	CREB3L3	-6803	upstream	MergedReg chr19 #18240	1	1	1	0
28543	4	13700766	13706883	6117	4	44.635	61.521	12.391	3.835	1680.02	0.462904	338.374	-1.69199	95	140	36	10	0	0	1	LINC01182	48645	in gene	MergedReg chr4 #28543	1	1	1	0
7322	11	102596170	102604776	8606	7	62.353	97.993	14.004	4.336	3764.86	0.65222	538.029	-1.6914	159	221	50	22	0	1	2	MMP20, LOC105369462	24859, -5685	in gene, upstream	MergedReg chr11 #7322	1	1	1	0
38506	8	128173914	128179985	6071	6	115.632	135.716	42.526	13.168	3678.27	0.23105	1152.57	-1.69131	239	346	171	50	0	0	1	LOC105375755	25963	in gene	MergedReg chr8 #38506	1	1	1	1
20567	2	62576259	62580776	4517	4	91.504	114.922	23.149	7.184	2317.42	0.328748	466.804	-1.68809	175	243	74	16	0	0	1	LOC105374763	84317	in gene	MergedReg chr2 #20567	1	1	1	0
6224	11	30990063	30993339	3276	4	57.324	37.137	15.677	4.87	838.364	-0.626282	229.276	-1.68666	112	90	32	9	0	1	1	DCDC5	985	in gene	MergedReg chr11 #6224	1	1	1	0
11344	14	65236859	65240458	3599	5	65.133	64.345	13.593	4.229	1046.49	-0.0175606	218.398	-1.68448	118	111	40	11	0	0	1	LOC105370536	80103	downstream	MergedReg chr14 #11344	1	1	1	0
20267	2	42140780	42143510	2730	3	89.718	74.353	19.729	6.141	1093.44	-0.271007	240.447	-1.68377	146	140	42	14	0	0	1	LOC102723824	28086	downstream	MergedReg chr2 #20267	1	1	1	0
32519	6	21108476	21113013	4537	3	42.965	44.507	10.964	3.415	901.465	0.0508704	222.07	-1.68282	91	92	43	8	0	0	1	CDKAL1	576287	in gene	MergedReg chr6 #32519	1	1	1	0
40163	9	127065919	127069346	3427	4	84.296	52.565	18.444	5.748	1289.65	-0.681362	282.177	-1.68202	167	125	47	12	0	0	1	RALGPS1	152858	in gene	MergedReg chr9 #40163	1	1	1	0
21576	2	150132800	150135956	3156	6	37.364	42.606	14.212	4.439	600.288	0.189408	200.237	-1.6788	75	78	43	15	0	0	0				MergedReg chr2 #21576	1	1	1	0
26814	3	102178632	102182326	3694	4	47.235	58.739	15.913	4.973	968.669	0.314462	262.422	-1.67802	88	111	41	15	0	0	0				MergedReg chr3 #26814	1	1	1	0
28964	4	69031851	69040575	8724	8	45.254	77.607	12.534	3.922	3022.52	0.778141	488.155	-1.67619	125	195	51	18	0	0	1	LOC105377265	20718	downstream	MergedReg chr4 #28964	1	1	1	0
31694	5	149451298	149454659	3361	4	57.133	63.362	14.343	4.49	950.713	0.149294	215.209	-1.67556	122	130	44	11	0	0	0				MergedReg chr5 #31694	1	1	1	0
8412	12	52144049	52153412	9363	7	124.601	93.676	29.314	9.181	5208.21	-0.411564	1225.3	-1.67487	272	313	101	30	1	0	0				MergedReg chr12 #8412	1	1	1	0
7182	11	86507753	86512238	4485	2	56.614	33.879	10.616	3.326	1133.54	-0.740768	212.557	-1.67438	102	85	22	11	0	0	1	ME3	162641	in gene	MergedReg chr11 #7182	1	1	0	0
20919	2	85933554	85938374	4820	4	88.702	106.166	20.344	6.376	2284.46	0.259283	437.759	-1.67388	182	278	76	19	0	0	0				MergedReg chr2 #20919	1	1	1	0
3899	10	5010119	5021502	11383	9	62.039	78.569	14.014	4.393	3992.64	0.340785	712.149	-1.67359	130	169	53	13	0	1	1	AKR1C2	2223	in gene	MergedReg chr10 #3899	1	1	1	0
23941	20	50759412	50768952	9540	9	133.782	133.547	26.738	8.387	5697.68	-0.00253645	1138.75	-1.67266	255	305	85	27	0	0	1	PARD6B	32638	downstream	MergedReg chr20 #23941	1	1	1	0
40329	9	129556432	129558756	2324	3	69.575	35.466	20.863	6.548	721.841	-0.972132	216.454	-1.67182	112	57	43	11	0	0	0				MergedReg chr9 #40329	1	1	1	0
21315	2	113216413	113221500	5087	5	113.126	83.585	22.396	7.031	2569.07	-0.436615	508.609	-1.67144	232	199	49	17	0	1	3	LOC105373564, LOC105373565, PAX8	-5624, 5591, 59994	upstream, downstream, in gene	MergedReg chr2 #21315	1	1	1	0
37683	8	58840756	58843619	2863	4	51.822	31.633	17.867	5.611	662.35	-0.712134	228.363	-1.67097	117	106	56	16	0	0	1	TOX	277021	in gene	MergedReg chr8 #37683	1	1	1	0
17067	18	3615045	3619670	4625	3	83.049	90.264	22.681	7.125	1863.71	0.120188	468.302	-1.67052	187	253	79	23	0	0	2	DLGAP1, DLGAP1-AS2	837953, 13620	in gene, downstream	MergedReg chr18 #17067	1	1	1	0
40994	X	46183231	46187669	4438	4	58.446	68.396	14.993	4.71	1355.1	0.226808	297.049	-1.67049	122	145	45	11	0	0	0				MergedReg chrX #40994	1	1	1	0
16319	17	65783109	65787329	4220	4	68.849	101.886	17.818	5.606	1919.46	0.565448	335.678	-1.66829	163	222	66	12	0	0	1	CEP112	406912	in gene	MergedReg chr17 #16319	1	1	1	0
38522	8	128527634	128529843	2209	2	48.623	15	26.044	8.203	479.501	-1.69668	256.836	-1.66673	81	24	48	13	0	0	1	LINC00824	35941	in gene	MergedReg chr8 #38522	1	0	1	0
6291	11	34638328	34645813	7485	5	81.299	70.432	19.41	6.116	2716.62	-0.207007	648.589	-1.66614	190	207	68	15	0	0	1	EHF	21029	in gene	MergedReg chr11 #6291	1	1	1	0
4257	10	28938260	28941993	3733	4	44.914	53.667	14.239	4.487	894.37	0.25687	237.295	-1.66602	99	121	43	12	0	0	1	LOC101929236	42224	downstream	MergedReg chr10 #4257	1	1	1	0
39276	9	72041225	72045081	3856	6	53.125	36.492	14.85	4.681	914.509	-0.541811	255.632	-1.66557	103	84	36	10	0	0	2	LOC101927108, C9orf57	13093, 17452	in gene, downstream	MergedReg chr9 #39276	1	1	1	0
33339	6	52723984	52727615	3631	3	78.832	52.673	16.1	5.082	1277.85	-0.581718	260.978	-1.66359	170	103	40	14	0	0	0				MergedReg chr6 #33339	1	1	1	0
4830	10	72675578	72680879	5301	5	63.699	54.175	11.349	3.585	1507.45	-0.233643	268.576	-1.66252	130	163	43	9	0	0	0				MergedReg chr10 #4830	1	1	1	0
23201	20	10553472	10561071	7599	7	75.084	113.899	19.328	6.111	3863.92	0.601178	655.685	-1.66121	172	221	73	18	0	0	1	SLX4IP	122724	in gene	MergedReg chr20 #23201	1	1	1	0
7292	11	101860330	101872277	11947	6	63.485	76.496	14.59	4.613	4079.9	0.268969	778.155	-1.6612	154	173	73	26	0	0	0				MergedReg chr11 #7292	1	1	1	0
3230	1	218583652	218587636	3984	3	75.54	77.21	17.645	5.579	1373.23	0.0315469	313.829	-1.66118	139	186	70	15	0	0	0				MergedReg chr1 #3230	1	1	1	0
38346	8	123629248	123631354	2106	3	68.651	76.576	23.03	7.288	719.951	0.157612	216.523	-1.65992	119	174	77	14	0	0	0				MergedReg chr8 #38346	1	1	1	0
14756	16	88331770	88334559	2789	5	79.184	58.425	17.241	5.46	985.912	-0.438623	214.666	-1.65887	193	157	35	13	0	0	1	ZNF469	100149	in gene	MergedReg chr16 #14756	1	1	1	0
23033	20	2312898	2317291	4393	4	97.963	88.898	19.603	6.212	1921.21	-0.140086	384.446	-1.65794	205	248	57	19	0	0	1	TGM3	19127	in gene	MergedReg chr20 #23033	1	1	1	0
13243	15	98865448	98867671	2223	4	99.986	114.13	21.797	6.913	1132.64	0.19088	216.316	-1.65675	142	172	43	11	0	0	1	IGF1R	218020	in gene	MergedReg chr15 #13243	1	1	1	0
16120	17	59825584	59860090	34506	21	102.058	129.794	29.286	9.289	19994.1	0.346834	4511.35	-1.65662	228	288	132	45	0	1	3	VMP1, MIR21, TUBD1	135335, 1571, 50108	downstream, downstream, downstream	MergedReg chr17 #16120	1	1	1	1
12067	15	36426249	36430828	4579	4	70.427	99.014	22.86	7.262	2024.04	0.491504	467.303	-1.65439	165	226	111	25	0	0	1	LOC105370769	18949	downstream	MergedReg chr15 #12067	1	1	1	0
8237	12	47032866	47040621	7755	7	79.05	46.992	20.339	6.464	2736.75	-0.75035	704.147	-1.65375	159	99	47	18	0	0	0				MergedReg chr12 #8237	1	1	1	0
26433	3	57449376	57453443	4067	4	72.188	102.359	18.234	5.805	1858.46	0.503807	331.061	-1.65126	199	262	70	22	0	0	1	DNAH12	92935	in gene	MergedReg chr3 #26433	1	1	1	0
36565	7	134418617	134424018	5401	5	77.177	81.035	22.911	7.296	1953.88	0.0703742	552.421	-1.65086	143	170	61	17	0	0	1	LOC105375519	11090	in gene	MergedReg chr7 #36565	1	1	1	0
29688	4	140045539	140051449	5910	3	54.304	60.794	12.38	3.948	1603.98	0.16287	326.633	-1.64882	115	129	38	9	0	0	1	MAML3	105585	in gene	MergedReg chr4 #29688	1	1	1	0
17445	18	26573526	26578050	4524	4	73.796	61.817	17.507	5.585	1490.42	-0.255539	353.579	-1.6483	143	165	53	16	0	0	1	KCTD1	81613	in gene	MergedReg chr18 #17445	1	1	1	0
37717	8	61777336	61787043	9707	10	102	116.026	36.056	11.51	5027.97	0.185879	1562.48	-1.64735	209	224	88	23	0	1	1	LOC101929628	-2883	upstream	MergedReg chr8 #37717	1	1	1	0
24022	20	53826733	53831647	4914	5	115.582	178.627	30.235	9.654	3918.63	0.628033	663.28	-1.64702	231	349	61	28	0	0	0				MergedReg chr20 #24022	1	1	1	0
8838	12	75710096	75716112	6016	4	65.825	82.856	20	6.388	2225.28	0.331971	537.143	-1.64656	178	210	63	14	0	0	0				MergedReg chr12 #8838	1	1	1	0
11292	14	61552294	61556047	3753	4	67.538	76.35	18.889	6.034	1279.2	0.176929	316.475	-1.64636	129	156	59	12	0	1	3	PRKCH, LOC105370525, LOC101927780	232727, -7604, 16483	downstream, upstream, downstream	MergedReg chr14 #11292	1	1	1	0
27801	3	177355986	177360282	4296	6	99.388	120.493	28.791	9.201	2310.88	0.277806	552.17	-1.64576	192	239	105	30	0	0	0				MergedReg chr3 #27801	1	1	1	0
8656	12	62758360	62762663	4303	4	71.015	54.037	20.148	6.439	1364.19	-0.394176	387.039	-1.64573	120	114	80	25	0	0	1	PPM1H	174374	in gene	MergedReg chr12 #8656	1	1	1	0
6566	11	61972056	61975901	3845	5	83.1	85.692	15.25	4.874	1470.92	0.044312	261.769	-1.64563	158	195	34	10	0	1	3	BEST1, FTH1, LOC399900	27263, -6318, 6240	downstream, upstream, downstream	MergedReg chr11 #6566	1	1	1	0
24569	21	43340491	43345286	4795	4	51.467	21.523	14.98	4.791	1101.72	-1.25777	320.666	-1.64464	99	68	48	11	0	0	1	LINC00322	-10849	upstream	MergedReg chr21 #24569	1	1	1	0
9596	12	120977244	120985349	8105	8	116.894	53.378	21.295	6.813	4229.58	-1.13088	770.518	-1.64415	243	160	63	15	1	2	2	HNF1A-AS1, HNF1A	-9004, 3509	upstream, in gene	MergedReg chr12 #9596	1	1	1	0
40322	9	129481221	129485159	3938	5	93.398	81.35	21.732	6.959	1641.97	-0.199249	382.056	-1.64287	213	219	48	14	1	1	1	LINC00963	-5470	upstream	MergedReg chr9 #40322	1	1	1	0
21183	2	108287240	108290671	3431	3	70.383	68.505	20.86	6.68	1078.05	-0.0390177	319.512	-1.64282	143	175	57	19	0	1	1	SULT1C2	316	in gene	MergedReg chr2 #21183	1	1	1	0
22596	2	226113497	226120612	7115	6	73.09	117.058	20.259	6.495	3718.16	0.679478	643.495	-1.64116	147	218	81	20	0	0	0				MergedReg chr2 #22596	1	1	1	0
8578	12	57110268	57112735	2467	3	90.078	89.714	27.208	8.727	992.064	-0.00584166	299.652	-1.64047	183	236	38	15	0	1	1	STAT6	-68	upstream	MergedReg chr12 #8578	1	1	1	0
22798	2	234202313	234205481	3168	4	54.99	83.556	20.071	6.444	1181.72	0.603574	283.861	-1.63908	117	169	63	20	0	1	1	LOC105373932	3360	in gene	MergedReg chr2 #22798	1	1	1	0
38945	9	21676088	21690083	13995	10	29.486	46.701	7.967	2.558	2917.77	0.663423	497.76	-1.63902	80	113	41	11	0	0	0				MergedReg chr9 #38945	1	1	1	0
16470	17	72612996	72616881	3885	3	90.479	59.471	18.339	5.89	1569.25	-0.605397	318.067	-1.63858	150	114	33	20	0	0	1	LINC00511	25534	in gene	MergedReg chr17 #16470	1	1	1	0
41482	X	108031737	108038450	6713	5	94.752	73.329	19.709	6.333	2839.6	-0.369773	590.654	-1.63789	204	204	78	24	0	0	1	VSIG1	16187	in gene	MergedReg chrX #41482	1	1	1	0
17068	18	3619942	3627438	7496	3	121.303	162.987	37.714	12.12	5454.24	0.426142	1262.07	-1.63771	225	315	132	38	0	0	2	DLGAP1, DLGAP1-AS2	831620, 19953	in gene, downstream	MergedReg chr18 #17068	1	1	1	0
1308	1	58881032	58887120	6088	7	77.684	75.826	21.237	6.827	2111.34	-0.0349249	577.191	-1.63726	151	179	76	22	0	0	2	LINC01135, LOC105378753	98925, 27962	in gene, in gene	MergedReg chr1 #1308	1	1	1	0
11417	14	68574910	68578918	4008	5	39.603	58.341	16.698	5.368	1043.89	0.5589	298.775	-1.63722	72	134	49	13	0	0	2	RAD51B, LOC105370545	757135, -11679	in gene, upstream	MergedReg chr14 #11417	1	1	1	0
39982	9	114079317	114082668	3351	5	101.229	24.219	19.029	6.118	1514.37	-2.06341	284.67	-1.63707	182	45	40	12	0	1	2	AMBP, KIF12	-2520, 19092	upstream, downstream	MergedReg chr9 #39982	1	1	1	0
27415	3	149214086	149218526	4440	3	58.37	59.341	14.71	4.732	1176.22	0.0238022	291.573	-1.63628	132	132	38	9	0	1	2	CP, LOC101927942	5744, -7984	in gene, upstream	MergedReg chr3 #27415	1	1	1	0
22570	2	224219260	224223411	4151	4	80.246	122.477	18.023	5.798	2269.65	0.610009	333.989	-1.63621	208	282	45	17	0	0	0				MergedReg chr2 #22570	1	1	1	0
26456	3	57969223	57980517	11294	9	110.739	111.187	24.671	7.938	5606.01	0.00582472	1243.9	-1.63597	202	252	102	38	0	0	1	LOC105377104	15302	in gene	MergedReg chr3 #26456	1	1	1	0
16114	17	59749477	59759463	9986	7	77.452	112.051	19.57	6.302	4995.27	0.532781	872.438	-1.63476	210	279	104	23	0	0	1	VMP1	46968	in gene	MergedReg chr17 #16114	1	1	1	0
2844	1	196179920	196183338	3418	3	87.86	102.224	16.196	5.221	1559.83	0.218456	247.134	-1.63324	173	208	60	15	0	0	1	LOC105371674	4511	downstream	MergedReg chr1 #2844	1	1	1	0
3601	1	234865081	234872495	7414	8	84.616	83.509	29.306	9.448	2800.64	-0.0189988	969.976	-1.63312	162	201	60	24	0	0	0				MergedReg chr1 #3601	1	1	1	0
8865	12	75949953	75955579	5626	6	87.646	108.251	27.263	8.794	2718.84	0.30462	684.739	-1.63235	185	247	80	19	0	0	1	LOC100289143	-11986	upstream	MergedReg chr12 #8865	1	1	1	0
8836	12	75705370	75707966	2596	3	62	75.481	18.926	6.111	874.771	0.283845	219.339	-1.63089	110	145	44	14	0	0	0				MergedReg chr12 #8836	1	1	1	0
4361	10	33008254	33011677	3423	5	54.757	69.439	15.477	5	1061.11	0.342703	236.508	-1.63013	116	145	47	14	0	0	1	LOC101929475	27508	in gene	MergedReg chr10 #4361	1	1	1	0
25538	3	911854	914714	2860	4	76.708	86.18	20.135	6.506	1100.33	0.167976	257.081	-1.62986	135	181	48	18	0	0	0				MergedReg chr3 #25538	1	1	1	0
41249	X	70524207	70528122	3915	3	78.787	54.926	16.443	5.315	1377.01	-0.520468	287.385	-1.62933	172	162	57	15	0	0	1	TEX11	382553	in gene	MergedReg chrX #41249	1	1	1	0
28435	4	6731195	6735179	3984	5	81.32	91.544	18.016	5.824	1628.18	0.170855	320.427	-1.6292	199	226	51	14	0	0	0				MergedReg chr4 #28435	1	1	1	0
30398	5	39072844	39077959	5115	4	49.981	54.513	11.436	3.697	1244.79	0.125221	261.139	-1.62916	117	96	45	11	1	1	1	RICTOR	-982	upstream	MergedReg chr5 #30398	1	1	1	0
2767	1	186497186	186501002	3816	3	65.202	50.059	13.168	4.269	1110.76	-0.381287	224.326	-1.62507	117	90	29	9	0	0	0				MergedReg chr1 #2767	1	1	1	0
4376	10	33250970	33256499	5529	5	55.613	59.653	9.272	3.006	1472.42	0.101173	228.861	-1.62504	165	162	37	9	0	1	2	NRP1, LOC105376487	81171, -2635	in gene, upstream	MergedReg chr10 #4376	1	1	1	0
1743	1	97275885	97280292	4407	3	61.812	86.732	14.008	4.543	1706.37	0.488677	275.595	-1.62453	148	194	43	14	0	0	2	DPYD, DPYD-AS1	642971, 182165	in gene, in gene	MergedReg chr1 #1743	1	1	1	0
36581	7	134525341	134534206	8865	5	66.632	58.069	17.408	5.646	2637.02	-0.198447	688.937	-1.62445	155	165	62	17	0	1	1	AKR1B10	2181	in gene	MergedReg chr7 #36581	1	1	1	0
3614	1	234996276	234999700	3424	4	94.299	102.85	27.215	8.829	1572.14	0.125227	416.001	-1.62408	198	211	102	22	0	0	0				MergedReg chr1 #3614	1	1	1	0
22786	2	233972413	233978033	5620	6	83.102	97.489	21.841	7.103	2445.93	0.230356	547.975	-1.62054	174	221	73	29	0	0	1	TRPM8	57861	in gene	MergedReg chr2 #22786	1	1	1	0
34245	6	148130296	148136371	6075	2	62.763	46.09	12.321	4.012	1702.17	-0.445461	334.152	-1.61873	157	131	36	13	0	0	0				MergedReg chr6 #34245	1	1	0	0
35407	7	50836694	50840283	3589	4	98.625	120.527	30.464	9.929	1931.12	0.289331	488.104	-1.61739	184	245	100	24	0	0	0				MergedReg chr7 #35407	1	1	1	0
24985	22	32531755	32535083	3328	4	63.875	48.731	17.308	5.644	949	-0.390412	257.147	-1.61665	114	109	50	12	0	0	1	SYN3	524972	in gene	MergedReg chr22 #24985	1	1	1	0
11345	14	65240728	65245822	5094	4	77.541	80.774	14.089	4.597	1836.89	0.0589316	320.399	-1.6158	165	184	49	12	0	0	1	LOC105370536	75486	in gene	MergedReg chr14 #11345	1	1	1	0
8104	12	30792403	30797701	5298	5	118.922	114.102	27.59	9.006	2812.72	-0.0596916	652.553	-1.61519	264	258	74	18	1	1	2	CAPRIN2, LINC00941	28183, -629	in gene, upstream	MergedReg chr12 #8104	1	1	1	0
39732	9	101363810	101369847	6037	3	84.032	90.175	14.186	4.633	2430.3	0.101789	382.325	-1.61445	178	201	31	11	0	0	1	BAAT	18177	in gene	MergedReg chr9 #39732	1	1	0	0
39108	9	36257885	36259449	1564	3	92.98	60.673	29.469	9.633	649.2	-0.615866	205.757	-1.61314	155	101	63	17	1	1	2	GNE, LOC102724322	18389, 822	in gene, in gene	MergedReg chr9 #39108	1	1	1	0
38549	8	129721310	129724153	2843	4	62.865	61.775	23.18	7.584	797.88	-0.0252339	294.2	-1.61185	104	120	62	20	0	0	1	GSDMC	64157	in gene	MergedReg chr8 #38549	1	1	1	0
34612	7	924451	927966	3515	5	105.596	72.073	25.817	8.449	1657.01	-0.551024	405.119	-1.61147	163	127	58	18	1	0	1	ADAP1	29199	in gene	MergedReg chr7 #34612	1	1	1	0
5395	10	110424643	110429336	4693	5	87.377	95.856	15.144	4.965	2008.27	0.133615	317.28	-1.60888	172	211	37	13	0	0	1	LOC105378482	33455	downstream	MergedReg chr10 #5395	1	1	1	0
1771	1	99753480	99761277	7797	4	61.975	82.165	11.803	3.87	2860	0.406838	410.839	-1.60875	100	158	45	11	0	0	1	FRRS1	9252	in gene	MergedReg chr1 #1771	1	1	1	0
11435	14	68777656	68793107	15451	11	77.52	68.499	17.67	5.795	5347.15	-0.178486	1218.84	-1.60842	164	165	58	14	2	0	2	ZFP36L1, LOC105370548	10862, 42760	downstream, downstream	MergedReg chr14 #11435	1	1	1	0
17271	18	12604737	12609792	5055	3	87.418	95.253	19.937	6.544	2149.57	0.123834	449.918	-1.6072	177	239	49	16	0	0	1	SPIRE1	50838	in gene	MergedReg chr18 #17271	1	1	1	0
27346	3	141329751	141334427	4676	4	103.822	107.979	23.308	7.655	2254.06	0.0566386	486.555	-1.60635	193	243	64	18	0	0	1	ZBTB38	7876	in gene	MergedReg chr3 #27346	1	1	1	0
39338	9	73072882	73081532	8650	4	59.078	53.489	13.504	4.437	2281.36	-0.143379	521.471	-1.60573	121	140	34	15	0	0	1	LOC105376081	36709	downstream	MergedReg chr9 #39338	1	1	1	0
23929	20	50636124	50639776	3652	5	70.496	58.722	21.348	7.017	1149.34	-0.26364	348.049	-1.60517	126	115	49	15	0	1	2	FAM65C, LOC100506175	54054, -7521	in gene, upstream	MergedReg chr20 #23929	1	1	1	0
28056	3	189323493	189326283	2790	3	66.138	66.828	19.793	6.506	832.367	0.0149733	246.529	-1.60515	111	146	81	28	0	0	1	TPRG1	225429	downstream	MergedReg chr3 #28056	1	1	1	0
12788	15	70503872	70510660	6788	7	113.69	88.455	27.197	8.953	3445.21	-0.36209	824.166	-1.603	237	217	84	23	0	1	1	LOC105370880	-1271	upstream	MergedReg chr15 #12788	1	1	1	0
27423	3	149312185	149318027	5842	5	87.437	82.831	16.541	5.453	2280.39	-0.0780731	431.395	-1.60092	177	200	46	14	0	0	1	TM4SF18	18655	downstream	MergedReg chr3 #27423	1	1	1	0
8616	12	58309358	58312678	3320	3	75.144	67.029	17.221	5.683	1113.74	-0.164873	255.24	-1.59944	144	142	70	14	0	0	0				MergedReg chr12 #8616	1	1	1	0
22721	2	231706039	231708103	2064	3	108.354	93.108	36.446	12.031	998.405	-0.218775	335.824	-1.599	183	155	76	25	1	2	2	PTMA, MIR1244-1	-1454, -6243	upstream, upstream	MergedReg chr2 #22721	1	1	1	0
17437	18	26476986	26484610	7624	4	65.849	77.711	14.259	4.707	2644.95	0.238957	485.315	-1.59899	139	186	63	13	0	0	1	KCTD1	176603	in gene	MergedReg chr18 #17437	1	1	1	0
3718	1	244346555	244350058	3503	3	44.855	45.391	13.673	4.514	709.842	0.0171375	213.824	-1.59885	112	92	37	11	0	1	1	C1orf100	-3763	upstream	MergedReg chr1 #3718	1	1	1	0
38985	9	22207563	22219638	12075	5	29.504	42.987	7.435	2.456	2317.27	0.54299	400.793	-1.59802	79	95	33	7	0	0	0				MergedReg chr9 #38985	1	1	1	0
17719	18	58848025	58852788	4763	3	78.778	104.396	15.423	5.097	2219.81	0.406202	327.945	-1.59736	165	223	43	17	0	0	1	ZNF532	-12194	upstream	MergedReg chr18 #17719	1	1	1	0
28965	4	69046260	69058923	12663	11	44.333	64.95	11.063	3.665	3671.7	0.550949	625.405	-1.59386	146	146	37	10	0	2	2	LOC105377265, UGT2B7	4340, 1342	in gene, in gene	MergedReg chr4 #28965	1	1	1	0
16192	17	62178308	62181158	2850	3	54.551	60.034	18.449	6.114	763.825	0.138174	234.731	-1.59335	103	130	60	14	0	0	0				MergedReg chr17 #16192	1	1	1	0
5349	10	103887203	103891853	4650	4	53.379	55.497	12.048	3.993	1152.06	0.0561375	250.104	-1.59325	112	144	52	9	0	0	1	OBFC1	28759	in gene	MergedReg chr10 #5349	1	1	1	0
28123	3	193909631	193913309	3678	3	75.122	36.496	16.991	5.635	1233.48	-1.0415	278.986	-1.59228	152	109	56	15	0	0	1	LOC105374287	28684	in gene	MergedReg chr3 #28123	1	1	1	0
24043	20	54131199	54135141	3942	4	97.589	118.016	24.065	7.984	2076.87	0.274192	423.501	-1.59175	192	222	59	19	0	0	0				MergedReg chr20 #24043	1	1	1	0
9403	12	110107445	110110199	2754	3	71.919	27.012	21.267	7.058	884.218	-1.41277	261.47	-1.59129	127	51	61	17	0	1	1	LOC105369976	-6446	upstream	MergedReg chr12 #9403	1	1	1	0
14425	16	69414418	69419601	5183	4	49.093	29.475	8.652	2.872	1135.93	-0.736026	200.193	-1.59098	120	81	32	8	0	1	1	CYB5B	-7586	upstream	MergedReg chr16 #14425	1	1	1	0
21364	2	120066265	120069303	3038	4	83.032	102.095	17.084	5.679	1384.66	0.298173	231.702	-1.58894	203	217	37	14	0	0	1	EPB41L5	54756	in gene	MergedReg chr2 #21364	1	1	1	0
28075	3	189936309	189944310	8001	7	51.96	46.016	16.208	5.392	1855.95	-0.175266	578.929	-1.58781	153	127	52	25	0	0	0				MergedReg chr3 #28075	1	1	1	0
16754	17	78313708	78317683	3975	4	107.04	61.298	25.911	8.621	1899.48	-0.804238	459.805	-1.58764	226	191	56	20	1	0	1	LOC105371911	36064	downstream	MergedReg chr17 #16754	1	1	1	0
27738	3	171965412	171968753	3341	3	69.481	96.856	17.74	5.904	1444.62	0.479223	264.595	-1.58724	168	227	67	22	0	0	1	LOC105374217	24596	downstream	MergedReg chr3 #27738	1	1	1	0
35238	7	43484362	43488293	3931	4	71.618	23.553	14.228	4.74	1256.83	-1.60441	249.689	-1.58577	136	50	33	9	0	0	1	HECW1	373728	in gene	MergedReg chr7 #35238	1	1	1	0
4828	10	72637072	72640754	3682	4	71.791	62.73	13.13	4.375	1180.06	-0.194647	215.824	-1.58551	147	111	39	10	0	0	0				MergedReg chr10 #4828	1	1	1	0
38145	8	108941580	108944718	3138	6	39.929	41.633	14.99	5	583.234	0.0602906	209.994	-1.584	90	88	62	14	0	0	1	LOC101927413	27117	in gene	MergedReg chr8 #38145	1	1	1	0
30350	5	34584689	34589157	4468	3	71.964	104.229	14.721	4.912	2079	0.534409	293.631	-1.58349	162	194	39	13	0	1	1	LOC105374721	1121	in gene	MergedReg chr5 #30350	1	1	1	0
8649	12	62638101	62642277	4176	3	77	91.229	20.015	6.679	1700.77	0.244634	373.137	-1.58338	167	202	59	13	0	0	1	PPM1H	294696	downstream	MergedReg chr12 #8649	1	1	1	0
8260	12	47268216	47274170	5954	6	104.156	146.091	28.586	9.543	3883.15	0.488121	759.826	-1.58279	242	334	95	19	0	0	0				MergedReg chr12 #8260	1	1	1	0
27416	3	149219411	149226474	7063	6	57.507	63.167	17.986	6.005	1991.73	0.135433	567.121	-1.58264	163	183	63	15	0	2	2	CP, LOC101927942	-892, -1348	upstream, upstream	MergedReg chr3 #27416	1	1	1	0
10881	14	32004688	32012629	7941	4	70.847	97.073	14.343	4.789	3441.32	0.454363	508.472	-1.58255	156	189	54	25	0	0	0				MergedReg chr14 #10881	1	1	1	0
28546	4	13902502	13909452	6950	3	44.539	58.636	13.198	4.407	1819.29	0.396718	409.492	-1.58245	118	160	65	20	0	0	1	LINC01182	250798	in gene	MergedReg chr4 #28546	1	1	1	0
27417	3	149244091	149249522	5431	4	67.959	96.6	13.834	4.621	2342.12	0.507359	335.413	-1.58194	133	180	42	11	0	0	1	CPHL1P	28801	in gene	MergedReg chr3 #27417	1	1	1	0
39535	9	91191493	91198790	7297	6	69.969	69.311	21.233	7.096	2279.3	-0.0136315	691.684	-1.58123	197	257	75	18	1	0	1	LINC00484	76536	downstream	MergedReg chr9 #39535	1	1	1	0
4371	10	33193607	33199312	5705	4	59.674	68.371	11.657	3.899	1741.32	0.196282	296.889	-1.58002	154	157	32	12	0	0	1	NRP1	138446	in gene	MergedReg chr10 #4371	1	1	1	0
1283	1	55428108	55431606	3498	6	48.789	64.688	14.194	4.75	1010.17	0.406942	221.655	-1.57928	116	135	45	17	0	0	0				MergedReg chr1 #1283	1	1	1	0
17076	18	3664259	3667330	3071	5	77.167	112.594	23.115	7.737	1543.64	0.545074	316.903	-1.57898	130	220	47	12	0	0	2	DLGAP1, LOC105371967	789516, 13061	in gene, downstream	MergedReg chr18 #17076	1	1	1	0
20295	2	43167729	43170366	2637	4	82.841	62.89	21.805	7.305	975.231	-0.397514	256.695	-1.5777	186	172	46	17	0	0	2	LOC100506047, LOC101929763	-10827, 28775	upstream, downstream	MergedReg chr2 #20295	1	1	1	0
22802	2	234256920	234259833	2913	3	69.341	88.857	22.341	7.495	1155.54	0.357777	290.533	-1.57569	145	164	75	19	0	0	0				MergedReg chr2 #22802	1	1	1	0
22386	2	215691415	215695307	3892	4	69.361	61.967	16.09	5.402	1205.15	-0.162625	279.564	-1.5746	162	164	36	11	0	0	2	LINC00607, LOC102724861	150175, 78017	in gene, downstream	MergedReg chr2 #22386	1	1	1	0
39929	9	112124569	112127646	3077	3	61.885	68.146	15.104	5.073	936.095	0.139039	207.478	-1.57402	108	143	66	11	0	0	1	SUSD1	49413	in gene	MergedReg chr9 #39929	1	1	1	0
21114	2	102062036	102067262	5226	4	92.153	85.454	20.577	6.919	2149.96	-0.108883	480.069	-1.5724	210	207	91	20	0	2	2	LOC105373515, IL1R1	843, -4989	in gene, upstream	MergedReg chr2 #21114	1	1	1	0
40335	9	129568953	129572169	3216	3	101.05	85.782	23.287	7.832	1450.79	-0.236322	334.335	-1.57207	178	192	56	18	1	1	1	LOC105376292	-4856	upstream	MergedReg chr9 #40335	1	1	1	0
27086	3	124633412	124638246	4834	6	86.795	21.06	14.073	4.736	1873.07	-2.04311	303.7	-1.57119	185	63	38	13	0	0	1	KALRN	602490	in gene	MergedReg chr3 #27086	1	1	1	0
34907	7	18175194	18180155	4961	4	85.594	75.503	20.742	6.981	1895.68	-0.180976	459.38	-1.57105	178	166	67	22	0	0	1	HDAC9	90732	in gene	MergedReg chr7 #34907	1	1	1	0
8126	12	31746154	31750940	4786	5	73.832	55.611	22.644	7.624	1577.5	-0.408876	483.813	-1.57051	143	154	101	29	0	0	1	LOC105369724	8525	downstream	MergedReg chr12 #8126	1	1	1	0
40866	X	40011578	40014690	3112	4	79.031	39.612	20.847	7.02	1097.97	-0.996481	289.624	-1.5703	149	68	32	13	1	0	0				MergedReg chrX #40866	1	1	1	0
35609	7	74655409	74658332	2923	5	61.363	48.33	21.846	7.36	800.732	-0.34445	285.071	-1.56959	158	108	67	14	2	1	1	GTF2I	-795	upstream	MergedReg chr7 #35609	1	1	1	0
23905	20	50398488	50401465	2977	4	62.43	74.548	28.409	9.581	990.756	0.25593	377.561	-1.5681	134	126	77	18	0	0	1	LOC105372658	21367	downstream	MergedReg chr20 #23905	1	1	1	0
39306	9	72457765	72463651	5886	5	84.272	88.728	15.333	5.174	2331.49	0.0743361	402.902	-1.56729	201	212	35	10	0	0	0				MergedReg chr9 #39306	1	1	1	0
19148	19	41753465	41761715	8250	6	72.519	51.008	21.054	7.112	2670.9	-0.507635	775.426	-1.56577	162	119	78	26	0	1	1	CEACAM6	2169	in gene	MergedReg chr19 #19148	1	1	1	0
31462	5	135262471	135267793	5322	3	46.988	74.97	10.89	3.679	1781.21	0.674021	258.735	-1.56562	82	126	38	9	0	0	1	C5orf66	231852	in gene	MergedReg chr5 #31462	1	1	1	0
29917	4	168091528	168101487	9959	7	61.862	114.653	15.421	5.21	5097.45	0.890149	685.615	-1.56554	123	226	65	16	0	1	1	ANXA10	3981	in gene	MergedReg chr4 #29917	1	1	1	0
3607	1	234924681	234927570	2889	3	55.878	58.844	21.133	7.144	758.93	0.0746149	272.559	-1.56469	113	154	63	19	0	0	0				MergedReg chr1 #3607	1	1	1	0
16188	17	62163235	62167449	4214	4	84.008	90.55	18.145	6.137	1703.47	0.108188	341.353	-1.56397	153	156	60	15	0	0	0				MergedReg chr17 #16188	1	1	1	0
11413	14	68546605	68549539	2934	4	77.435	114.717	19.5	6.598	1502.59	0.567021	255.415	-1.56337	166	226	39	13	0	0	1	RAD51B	728293	in gene	MergedReg chr14 #11413	1	1	1	0
22818	2	234446190	234453878	7688	6	61.35	64.396	15.667	5.305	2210.16	0.0699077	537.714	-1.5623	150	155	43	16	0	1	2	LOC105373935, LOC105373934	11706, 4572	in gene, in gene	MergedReg chr2 #22818	1	1	1	0
5984	11	10549673	10552599	2926	3	75.099	84.132	18.088	6.132	1098.97	0.163861	236.275	-1.5606	137	164	44	12	0	0	3	RNF141, MRVI1-AS1, LYVE1	-9909, 9900, 17682	upstream, in gene, downstream	MergedReg chr11 #5984	1	1	1	0
40869	X	40104881	40110176	5295	4	68.115	33.53	16.229	5.503	1610.13	-1.02252	383.627	-1.56028	152	104	36	14	1	0	1	BCOR	69862	in gene	MergedReg chrX #40869	1	1	1	0
28057	3	189353014	189356525	3511	2	81.209	80.418	16.273	5.518	1272.88	-0.0141212	255.065	-1.56026	170	145	41	11	0	0	0				MergedReg chr3 #28057	1	1	0	0
17347	18	22465533	22472710	7177	5	77.462	99.96	19.262	6.538	3202.74	0.367862	617.158	-1.55884	169	223	43	13	0	1	1	LOC105372020	-4110	upstream	MergedReg chr18 #17347	1	1	1	0
8622	12	58423307	58427601	4294	3	95.231	123.478	20.395	6.939	2367.03	0.374751	390.965	-1.55542	215	297	77	20	0	0	0				MergedReg chr12 #8622	1	1	1	0
3907	10	5067066	5083039	15973	10	62.072	79.844	11.458	3.9	5693.52	0.363241	817.047	-1.55481	167	203	41	13	0	1	2	AKR1C3, LOC105376376	26286, -5436	in gene, upstream	MergedReg chr10 #3907	1	1	1	0
1369	1	63700710	63706093	5383	6	38	27.191	11.845	4.042	913.188	-0.48287	284.65	-1.55114	73	58	45	11	0	0	1	LOC105378771	33742	in gene	MergedReg chr1 #1369	1	1	1	0
856	1	31548243	31550799	2556	4	50.312	43.075	17.65	6.025	574.096	-0.224052	201.399	-1.55064	116	108	35	12	0	1	1	LOC105378627	-56	upstream	MergedReg chr1 #856	1	1	1	0
16062	17	57859814	57863198	3384	4	93.391	77.21	18.771	6.408	1410.87	-0.274496	283.576	-1.55056	207	180	48	13	1	0	2	MRPS23, CUEDC1	-11434, 93817	upstream, in gene	MergedReg chr17 #16062	1	1	1	0
13973	16	29177252	29180465	3213	3	56.41	37.31	14.37	4.908	809.131	-0.596389	206.12	-1.54985	133	117	41	15	0	0	1	LOC105371160	5132	in gene	MergedReg chr16 #13973	1	1	1	0
1856	1	109958155	109962235	4080	3	62.094	69.465	11.85	4.048	1265.26	0.161832	215.839	-1.54961	110	150	41	11	0	0	0				MergedReg chr1 #1856	1	1	1	0
3846	10	3802834	3812517	9683	5	56.901	82.967	14.62	4.997	3586.47	0.544084	631.989	-1.54881	118	177	45	11	0	1	1	LOC105376364	1261	in gene	MergedReg chr10 #3846	1	1	1	0
39492	9	88770745	88778867	8122	5	89.252	92.315	16.332	5.583	3347.24	0.0486806	592.181	-1.54859	198	184	44	12	0	0	0				MergedReg chr9 #39492	1	1	1	0
38291	8	121152800	121156198	3398	4	61.458	70.879	17.374	5.944	1075.21	0.205757	263.557	-1.54742	106	162	63	12	0	0	1	LOC105375731	7826	downstream	MergedReg chr8 #38291	1	1	1	0
20298	2	43192266	43196237	3971	5	102.742	81.653	18.556	6.35	1821.38	-0.331448	328.955	-1.54706	198	187	47	15	0	1	1	LOC101929763	3571	in gene	MergedReg chr2 #20298	1	1	1	0
23266	20	14878558	14881311	2753	4	51.919	54.779	20	6.849	673.244	0.0773603	245.804	-1.54603	125	108	49	15	0	0	2	MACROD2, MACROD2-AS1	884434, 49584	in gene, downstream	MergedReg chr20 #23266	1	1	1	0
25693	3	12220424	12225632	5208	4	82.614	89.43	17.043	5.84	2079.25	0.114373	396.25	-1.54514	147	192	49	15	0	0	0				MergedReg chr3 #25693	1	1	1	0
22636	2	227464876	227469239	4363	3	90.213	81.419	18.154	6.228	1757.14	-0.14797	353.598	-1.54345	184	158	39	16	0	2	2	MIR5703, AGFG1	-5075, -5115	upstream, upstream	MergedReg chr2 #22636	1	1	1	0
8261	12	47274348	47278381	4033	5	89.571	108.595	27.873	9.571	1955.19	0.277854	501.838	-1.54213	179	231	75	27	0	0	0				MergedReg chr12 #8261	1	1	1	0
37323	8	29769771	29774974	5203	5	50.358	51.512	13.037	4.481	1196.5	0.0326876	302.819	-1.54072	119	129	41	12	0	0	1	LOC101929450	24063	in gene	MergedReg chr8 #37323	1	1	1	0
21806	2	169068728	169073301	4573	5	53.622	65.916	15.482	5.322	1345.69	0.297804	316.068	-1.54055	134	149	69	13	0	1	1	DHRS9	3979	in gene	MergedReg chr2 #21806	1	1	1	0
40304	9	129173888	129177386	3498	5	86.991	86.918	19.264	6.633	1358.46	-0.00121117	300.828	-1.53817	165	184	38	13	1	1	1	IER5L	2624	in gene	MergedReg chr9 #40304	1	1	1	0
37685	8	58848447	58851785	3338	3	61.076	42.143	17.962	6.19	910.141	-0.535313	267.666	-1.53694	142	99	40	11	0	0	1	TOX	269092	in gene	MergedReg chr8 #37685	1	1	1	0
15686	17	41546039	41550652	4613	3	90.972	98.479	25.21	8.688	2028.05	0.114394	519.168	-1.5369	219	259	76	24	1	0	1	LINC00974	6150	downstream	MergedReg chr17 #15686	1	1	1	0
25093	22	36658603	36661501	2898	3	87.667	72.867	16.389	5.652	1134.19	-0.266768	212.033	-1.53589	152	144	43	17	0	0	1	CACNG2	42593	in gene	MergedReg chr22 #25093	1	1	1	0
29549	4	123338367	123342360	3993	3	60.504	68.312	12.549	4.328	1217.72	0.175109	223.697	-1.5358	143	159	41	13	0	0	0				MergedReg chr4 #29549	1	1	1	0
24618	21	45362804	45367951	5147	4	86.733	82.59	13.162	4.54	1992.92	-0.0706139	302.432	-1.53561	196	198	41	11	1	0	1	LOC105372839	17995	downstream	MergedReg chr21 #24618	1	1	1	0
3963	10	6312559	6316077	3518	3	70.509	53.536	13.864	4.783	1107.37	-0.397298	217.739	-1.53536	136	127	38	12	0	0	0				MergedReg chr10 #3963	1	1	1	0
8251	12	47215683	47226674	10991	7	81.21	96.889	20.117	6.942	4754.05	0.254675	987.08	-1.53499	198	249	81	20	0	1	2	PCED1B, PCED1B-AS1	141575, -4735	in gene, upstream	MergedReg chr12 #8251	1	1	1	0
8989	12	88297357	88302446	5089	5	95.516	149.975	22.723	7.843	3407.24	0.650908	516.238	-1.53468	201	294	80	24	0	0	0				MergedReg chr12 #8989	1	1	1	0
15196	17	16284823	16290265	5442	5	92.682	122.318	18.359	6.337	2971.67	0.400276	446.025	-1.53462	240	295	49	16	0	0	2	PIGL, MIR1288	70349, 5530	in gene, downstream	MergedReg chr17 #15196	1	1	1	0
30575	5	56355634	56360708	5074	5	42.943	29.421	11.277	3.896	972.736	-0.545577	255.444	-1.53332	93	79	39	10	0	0	1	LOC105378977	61475	downstream	MergedReg chr5 #30575	1	1	1	0
7803	12	7581224	7585999	4775	3	91.302	103.711	20.711	7.161	2210.8	0.183851	441.496	-1.53216	222	270	74	17	0	0	0				MergedReg chr12 #7803	1	1	1	0
38558	8	129997109	130001563	4454	6	132.173	132.525	26.59	9.194	2635.12	0.00383704	528.714	-1.53212	209	218	82	20	0	0	2	FAM49B, MIR5194	17361, 9117	in gene, downstream	MergedReg chr8 #38558	1	1	1	0
17732	18	58989855	58994844	4989	3	67.038	89.923	12.269	4.246	2002.79	0.423711	273.259	-1.53084	142	165	32	8	0	0	1	ZNF532	129749	downstream	MergedReg chr18 #17732	1	1	1	0
12923	15	76311557	76315461	3904	4	76.59	54.008	12.172	4.217	1334.85	-0.503983	212.141	-1.52928	154	134	32	9	1	1	1	ETFA	-2040	upstream	MergedReg chr15 #12923	1	1	1	0
20747	2	70123242	70125963	2721	3	54.329	47.082	20.271	7.024	659.952	-0.206547	246.238	-1.52905	98	101	31	17	2	1	1	LOC100133985	714	in gene	MergedReg chr2 #20747	1	1	1	0
32710	6	27864833	27868281	3448	7	62.523	42.477	25.561	8.86	962.408	-0.557705	393.457	-1.52857	115	75	58	19	2	2	4	HIST1H2AL, HIST1H1B, HIST1H3I, HIST1H4L	1228, 1024, 5764, 6954	downstream, downstream, downstream, downstream	MergedReg chr6 #32710	1	1	1	0
37666	8	58593455	58597681	4226	4	87.712	122.621	19.651	6.818	2313.38	0.48336	370.737	-1.52718	184	276	60	14	0	0	1	NSMAF	64277	in gene	MergedReg chr8 #37666	1	1	1	0
13246	15	99122162	99125660	3498	4	99.624	91.128	19.349	6.716	1555.74	-0.128599	302.155	-1.52658	233	223	52	15	0	0	1	SYNM	18831	in gene	MergedReg chr15 #13246	1	1	1	0
165	1	8045449	8048792	3343	3	56.981	80.76	14.183	4.923	1205.27	0.50316	211.669	-1.52655	110	130	32	16	0	0	0				MergedReg chr1 #165	1	1	1	0
3252	1	219087366	219092759	5393	5	53.149	82.887	17.542	6.089	1995.58	0.641103	422.339	-1.52654	115	181	79	27	0	0	1	LYPLAL1-AS1	83726	in gene	MergedReg chr1 #3252	1	1	1	0
12357	15	51365999	51370738	4739	4	109.243	130.331	26.236	9.109	2757.32	0.254639	555.055	-1.52618	223	232	54	22	0	0	1	GLDN	26852	in gene	MergedReg chr15 #12357	1	1	1	0
7648	12	642985	647934	4949	5	127.903	140.429	27.682	9.617	3102.6	0.134791	611.599	-1.52529	241	292	74	17	1	0	2	NINJ2, LOC100049716	18282, 14568	in gene, in gene	MergedReg chr12 #7648	1	1	1	0
3903	10	5032161	5043326	11165	8	57.437	78.957	14.965	5.199	3935.51	0.459087	745.912	-1.52529	128	138	61	14	0	1	1	AKR1C3	-11023	upstream	MergedReg chr10 #3903	1	1	1	0
16476	17	72680651	72685430	4779	4	90.624	91.208	23.369	8.122	1945.91	0.0092672	498.573	-1.52469	184	181	59	18	0	0	1	SLC39A11	409674	in gene	MergedReg chr17 #16476	1	1	1	0
15662	17	40900701	40905528	4827	6	95.523	122.861	21.682	7.536	2647.54	0.363107	467.228	-1.52463	238	290	59	21	0	0	1	LOC105371777	53753	in gene	MergedReg chr17 #15662	1	1	1	0
32599	6	26187940	26190064	2124	4	39.409	18.046	22.576	7.848	373.682	-1.12685	214.069	-1.52439	79	47	80	22	1	1	5	HIST1H2BE, HIST1H4D, HIST1H3D, HIST1H2AD, HIST1H2BF	5206, 74, 10291, 10291, -10557	downstream, in gene, downstream, downstream, upstream	MergedReg chr6 #32599	1	1	1	0
22764	2	233635721	233640363	4642	5	46.221	63.814	13.483	4.688	1322.43	0.465324	279.411	-1.5241	88	141	34	11	0	1	3	UGT1A, UGT1A8, UGT1A10	52603, 20397, 1565	in gene, in gene, in gene	MergedReg chr2 #22764	1	1	1	0
12141	15	40096975	40100451	3476	4	99.532	107.954	25.321	8.807	1675.21	0.117184	392.928	-1.52361	202	241	87	25	0	0	1	BMF	10171	in gene	MergedReg chr15 #12141	1	1	1	0
27425	3	149339133	149343231	4098	5	69.047	112.102	15.562	5.417	2050.87	0.699161	284.701	-1.52246	160	258	51	13	0	1	1	TM4SF18	-7421	upstream	MergedReg chr3 #27425	1	1	1	0
17723	18	58856338	58863370	7032	6	30.277	45.441	10.83	3.773	1426.52	0.585772	339.985	-1.52125	110	113	29	12	1	1	1	ZNF532	-2746	upstream	MergedReg chr18 #17723	1	1	1	0
19850	2	10281646	10288417	6771	4	50.316	55.991	8.498	2.963	1692.48	0.154178	256.875	-1.52006	119	130	24	9	0	0	1	LOC101929691	17418	downstream	MergedReg chr2 #19850	1	1	1	0
27233	3	129622294	129628705	6411	8	80.662	66.408	22.045	7.69	2308.59	-0.280532	630.94	-1.5194	213	185	54	16	1	0	0				MergedReg chr3 #27233	1	1	1	0
27686	3	170329318	170332404	3086	4	76.698	32.083	15.406	5.376	1056.65	-1.25738	212.245	-1.51889	172	89	38	15	0	0	0				MergedReg chr3 #27686	1	1	1	0
28114	3	193780750	193783287	2537	3	43.101	32.127	17.873	6.241	488.157	-0.423935	202.428	-1.51793	77	70	35	12	0	1	2	LOC105374282, LOC105374283	-9643, -5231	upstream, upstream	MergedReg chr3 #28114	1	1	1	0
38310	8	121723343	121726158	2815	3	63.477	70.568	21.227	7.42	886.826	0.15278	266.759	-1.51641	116	130	57	21	0	0	0				MergedReg chr8 #38310	1	1	1	0
3754	1	246303587	246308346	4759	4	74.872	91.176	15.279	5.346	1937.08	0.284228	324.611	-1.51502	138	194	37	13	0	0	1	SMYD3	201376	in gene	MergedReg chr1 #3754	1	1	1	0
29099	4	76702039	76707277	5238	3	61.701	50.939	9.28	3.247	1442.81	-0.276523	217.003	-1.51502	130	117	28	8	0	0	1	SHROOM3	269558	in gene	MergedReg chr4 #29099	1	1	1	0
18859	19	33273354	33277040	3686	4	100.4	61.548	29.27	10.243	1652.12	-0.705975	481.648	-1.51478	160	151	83	22	0	0	0				MergedReg chr19 #18859	1	1	1	0
37711	8	61697168	61726696	29528	15	133.518	167.275	49.04	17.177	22050.4	0.325188	6464.52	-1.51348	269	347	192	63	1	2	2	ASPH, MIR4470	2708, -2856	in gene, upstream	MergedReg chr8 #37711	1	1	1	1
32828	6	30746787	30754236	7449	4	71.181	77.547	12.586	4.409	2578.78	0.123579	418.541	-1.5133	144	181	37	12	0	3	3	FLOT1, IER3, LOC105375013	-7826, -5961, 6020	upstream, upstream, in gene	MergedReg chr6 #32828	1	1	1	0
38373	8	124268615	124273575	4960	4	114.29	152.832	26.555	9.303	3384.14	0.419247	588.004	-1.51322	206	281	74	21	0	0	0				MergedReg chr8 #38373	1	1	1	0
11087	14	49998663	50004488	5825	5	87.154	91.945	15.692	5.517	2390.98	0.0772042	408.062	-1.50807	193	167	39	14	1	0	3	LINC01588, LOC105370485, LOC100506499	5945, 13700, 38309	in gene, downstream, downstream	MergedReg chr14 #11087	1	1	1	0
20630	2	64834176	64838917	4741	4	117.691	145.282	20.604	7.248	3074.92	0.303852	436.087	-1.50727	206	261	50	23	0	0	1	LOC101927438	27085	downstream	MergedReg chr2 #20630	1	1	1	0
41291	X	73943417	73945183	1766	3	36.509	47.382	26.618	9.364	373.556	0.376087	209.854	-1.50721	77	80	100	34	0	0	0				MergedReg chrX #41291	1	1	1	0
11293	14	61558139	61567438	9299	4	84.323	100.261	18.715	6.585	4162.17	0.249762	776.923	-1.50694	177	220	68	21	0	1	3	PRKCH, LOC101927780, FLJ22447	241345, 7865, -7752	downstream, in gene, upstream	MergedReg chr14 #11293	1	1	1	0
3063	1	207239277	207242716	3439	3	66.72	78.692	14.897	5.243	1208.13	0.238098	228.709	-1.50656	120	154	42	12	0	0	0				MergedReg chr1 #3063	1	1	1	0
15929	17	48047321	48049663	2342	4	57.26	49.562	22.466	7.918	598.674	-0.208293	234.89	-1.50454	124	127	56	15	1	2	2	COPZ2, NFE2L1	-401, 168	upstream, in gene	MergedReg chr17 #15929	1	1	1	0
39925	9	112109296	112115346	6050	4	73.079	73.963	14.593	5.144	1997.66	0.0173469	394.141	-1.50431	137	171	46	12	0	0	1	SUSD1	63199	in gene	MergedReg chr9 #39925	1	1	1	0
40324	9	129494226	129498685	4459	5	71.784	62.676	21.115	7.446	1428.95	-0.195749	420.32	-1.50373	175	166	50	20	1	0	1	LINC00963	7795	in gene	MergedReg chr9 #40324	1	1	1	0
39104	9	35922503	35925853	3350	4	100.231	56.769	19.183	6.765	1498.99	-0.820154	286.889	-1.50367	198	145	43	18	0	0	0				MergedReg chr9 #39104	1	1	1	0
21314	2	113210294	113213720	3426	3	74.383	48.925	14.495	5.112	1137.66	-0.604401	221.696	-1.5036	165	137	32	10	0	2	4	PSD4, LOC105373564, LOC105373565, PAX8	54608, 1325, -1358, 66943	downstream, in gene, upstream, downstream	MergedReg chr2 #21314	1	1	0	0
26696	3	87331237	87336962	5725	5	84.81	126.117	18.101	6.386	3223.3	0.572456	462.626	-1.50308	233	300	83	17	0	0	0				MergedReg chr3 #26696	1	1	1	0
38312	8	121741058	121745228	4170	4	84.746	111.462	24.531	8.659	2074.98	0.395335	456.671	-1.50233	177	254	100	30	0	0	0				MergedReg chr8 #38312	1	1	1	0
37988	8	95099255	95102756	3501	2	88.018	89.564	22.536	7.955	1399.84	0.0251204	352.226	-1.5023	157	196	41	19	0	0	1	LOC105375650	36831	in gene	MergedReg chr8 #37988	1	1	0	0
23785	20	47350157	47362637	12480	8	121.287	162.508	30.315	10.713	9054.02	0.422086	1688.98	-1.50067	277	333	126	29	0	2	2	ZMYND8, LOC101927377	492, 3836	in gene, downstream	MergedReg chr20 #23785	1	1	1	0
2219	1	153563502	153569393	5891	5	164.283	168.533	50.946	18.005	4432.27	0.0368479	1339.83	-1.50057	294	352	143	46	0	1	1	S100A2	-617	upstream	MergedReg chr1 #2219	1	1	1	0
21179	2	108215603	108218080	2477	6	34.064	54.205	18.68	6.603	599.401	0.670178	206.564	-1.5003	85	140	53	10	0	0	1	LINC01594	16027	in gene	MergedReg chr2 #21179	1	1	1	0
17178	18	9867408	9871958	4550	3	70.014	75.718	15.296	5.407	1538.02	0.112993	310.7	-1.50025	132	177	66	14	0	0	1	RAB31	161452	downstream	MergedReg chr18 #17178	1	1	1	0
23003	20	362719	366813	4094	4	68.18	61.711	19.734	6.977	1246.11	-0.143821	360.674	-1.5	124	136	55	20	0	0	1	NRSN2	18040	downstream	MergedReg chr20 #23003	1	1	1	0
11376	14	68137940	68144862	6922	8	37.301	43.801	11.014	3.895	1353.53	0.231749	340.352	-1.49964	83	86	38	9	0	0	2	RAD51B, LOC105370546	321622, 26115	in gene, in gene	MergedReg chr14 #11376	1	1	1	0
5360	10	104048477	104052453	3976	5	49.664	49.48	12.568	4.446	881.536	-0.00535496	223.082	-1.49918	112	133	32	9	0	1	2	COL17A1, MIR936	35415, -2279	in gene, upstream	MergedReg chr10 #5360	1	1	1	0
21293	2	112792578	112795358	2780	3	41.686	57.953	16.709	5.916	719.238	0.47532	207.371	-1.49793	71	137	58	15	0	1	1	IL1A	-8574	upstream	MergedReg chr2 #21293	1	1	1	0
30540	5	55599139	55605747	6608	3	74.728	96.985	11.466	4.064	2861.06	0.376113	338.247	-1.49639	147	196	29	11	0	1	2	LOC105378974, LOC105378975	2616, 18116	in gene, downstream	MergedReg chr5 #30540	1	1	1	0
37503	8	40206214	40215418	9204	4	42.394	43.118	10.104	3.584	1771.69	0.0244302	415.166	-1.49528	111	109	43	10	0	0	0				MergedReg chr8 #37503	1	1	1	0
16290	17	65069918	65076447	6529	5	105.412	111.382	20.667	7.337	3246.49	0.079477	602.388	-1.49407	230	245	59	22	0	0	1	LOC105371864	27530	downstream	MergedReg chr17 #16290	1	1	1	0
30105	4	186843329	186846822	3493	3	69.881	94.477	15.266	5.422	1473.25	0.435063	238.054	-1.49343	134	164	60	14	0	0	1	LOC102723906	4412	in gene	MergedReg chr4 #30105	1	1	1	0
21222	2	110111963	110116562	4599	6	77.562	70.41	17.632	6.273	1592.44	-0.13957	362.007	-1.49097	154	159	50	17	1	1	2	MALL, NPHP1	3877, 90800	in gene, downstream	MergedReg chr2 #21222	1	1	1	0
24151	20	63230602	63234196	3594	3	89.795	101.295	15.884	5.654	1625.24	0.173856	254.853	-1.49023	185	222	38	12	0	2	3	BIRC7, MIR3196, NKAIN4	-3484, -6380, 22141	upstream, upstream, downstream	MergedReg chr20 #24151	1	1	1	0
8833	12	75656168	75661608	5440	5	60.206	106.735	22.847	8.142	2592.14	0.826054	554.856	-1.48855	124	198	67	18	0	0	1	LOC105369844	36083	downstream	MergedReg chr12 #8833	1	1	1	0
19423	19	47105505	47115040	9535	7	121.805	131.624	25.107	8.953	5602.83	0.111849	1068.73	-1.48765	220	281	86	19	3	1	1	ZC3H4	3480	in gene	MergedReg chr19 #19423	1	1	1	0
28958	4	68904957	68911197	6240	3	37.42	39.815	10.22	3.646	1109.13	0.0895025	284.7	-1.48701	91	80	24	9	0	0	0				MergedReg chr4 #28958	1	1	0	0
23993	20	52190685	52192566	1881	3	52.153	57.237	23.983	8.559	480.637	0.134198	201.393	-1.4865	99	114	45	18	1	1	1	ZFP64	360	in gene	MergedReg chr20 #23993	1	1	1	0
8218	12	46429810	46433907	4097	5	51.703	97.727	17.367	6.213	1787.44	0.918509	317.646	-1.48299	121	199	75	15	0	0	1	LOC100288798	48182	in gene	MergedReg chr12 #8218	1	1	1	0
12816	15	71410144	71413513	3369	3	63.642	34.896	15.972	5.717	957.187	-0.866917	240.222	-1.48221	133	85	47	10	0	0	1	THSD4	296200	in gene	MergedReg chr15 #12816	1	1	1	0
12469	15	58329352	58335111	5759	5	118.094	169.328	28.167	10.083	4353.39	0.519885	724.169	-1.48208	243	320	100	32	0	1	2	LOC101928635, LOC102724766	-230, 99121	upstream, downstream	MergedReg chr15 #12469	1	1	1	0
6018	11	12041679	12045650	3971	3	73.726	65.113	23.089	8.266	1306.99	-0.179228	409.314	-1.48194	159	154	76	18	0	0	1	LOC105376554	12789	in gene	MergedReg chr11 #6018	1	1	1	0
25567	3	4976163	4979283	3120	5	95.505	110.68	29.041	10.402	1541.61	0.212746	404.5	-1.48123	203	223	57	17	1	2	2	BHLHE40-AS1, BHLHE40	2238, -1689	in gene, upstream	MergedReg chr3 #25567	1	1	1	0
33148	6	42220813	42229649	8836	5	65.431	69.681	12.105	4.338	2748.67	0.090791	477.499	-1.4805	142	179	48	11	0	2	3	MRPS10, TRERF1, LOC105375061	-7324, 226974, -9227	upstream, in gene, upstream	MergedReg chr6 #33148	1	1	1	0
1671	1	93961918	93966783	4865	3	81	94.513	14.079	5.047	2052.7	0.222591	305.778	-1.48005	167	227	39	14	0	0	0				MergedReg chr1 #1671	1	1	1	0
8452	12	53096948	53099576	2628	3	116.744	130.024	21.939	7.866	1525.46	0.15543	257.391	-1.4798	191	247	45	20	1	2	3	IGFBP6, SOAT2, LOC105369773	610, -4242, 17115	in gene, upstream, downstream	MergedReg chr12 #8452	1	1	1	0
3939	10	5609307	5616173	6866	7	52.87	46.149	12.67	4.545	1620.56	-0.19615	388.358	-1.47906	107	103	42	12	1	1	2	LOC105376383, LOC102723629	-2301, 19738	upstream, downstream	MergedReg chr10 #3939	1	1	1	0
38292	8	121161455	121166142	4687	4	67.623	87.034	21.89	7.856	1821.11	0.364065	458.029	-1.47841	179	192	60	18	0	1	1	LOC105375731	-1473	upstream	MergedReg chr8 #38292	1	1	1	0
12138	15	40074670	40077265	2595	3	75.704	58.259	18.704	6.713	877.017	-0.377889	216.683	-1.47832	158	109	49	14	0	1	3	SRP14-AS1, LOC102724328, LOC105370787	36656, 2176, 6335	downstream, in gene, in gene	MergedReg chr15 #12138	1	1	1	0
37490	8	40097160	40101477	4317	5	46.096	64.504	11.948	4.291	1243.14	0.484747	230.266	-1.47738	121	144	26	13	0	1	1	LOC105379385	-4792	upstream	MergedReg chr8 #37490	1	1	1	0
40916	X	41410759	41413328	2569	5	78	83.112	19.562	7.037	953.191	0.0915827	224.352	-1.47502	156	163	48	13	0	0	0				MergedReg chrX #40916	1	1	1	0
7646	12	630566	634663	4097	3	109.617	74.172	19.477	7.008	2004.91	-0.563525	356.238	-1.4747	202	153	64	18	0	1	2	NINJ2, LOC100049716	31127, 1723	in gene, in gene	MergedReg chr12 #7646	1	1	1	0
27902	3	184248301	184250338	2037	6	49.781	43.859	26.297	9.469	452.696	-0.182722	239.138	-1.47361	107	94	63	18	2	2	5	VWA5B2, MIR1224, ALG3, ECE2, CAMK2N2	19731, 7914, 206, -338, 12144	downstream, downstream, in gene, upstream, downstream	MergedReg chr3 #27902	1	1	1	0
39927	9	112117470	112121542	4072	3	87.156	116.023	19.242	6.929	2109.13	0.412739	349.792	-1.47354	195	272	75	13	0	0	1	SUSD1	56014	in gene	MergedReg chr9 #39927	1	1	1	0
38147	8	109039879	109043742	3863	2	68.683	66.483	15.733	5.667	1184.48	-0.0469676	271.324	-1.47314	120	144	49	11	0	0	0				MergedReg chr8 #38147	1	1	0	0
25909	3	30226539	30230108	3569	3	51.369	63.144	13.279	4.785	1006.08	0.297748	211.575	-1.47256	98	175	57	12	0	0	0				MergedReg chr3 #25909	1	1	1	0
4357	10	32979656	32987002	7346	5	85.939	106.467	17.267	6.224	3491.55	0.309021	566.265	-1.4721	178	209	59	22	1	1	1	LOC101929475	872	in gene	MergedReg chr10 #4357	1	1	1	0
32590	6	26043872	26046437	2565	5	49.84	36.469	20.235	7.296	570.712	-0.450633	231.709	-1.47168	97	68	53	17	2	2	3	HIST1H2BB, HIST1H3C, HIST1H1C	-1497, -257, 11317	upstream, upstream, downstream	MergedReg chr6 #32590	1	1	1	0
25451	22	46376825	46381126	4301	3	79.311	35.674	12.533	4.519	1522.84	-1.15265	240.645	-1.47166	150	64	28	9	0	0	1	CELSR1	158527	in gene	MergedReg chr22 #25451	1	1	0	0
4367	10	33133265	33137746	4481	4	37.857	52.764	10.907	3.933	1055.52	0.478994	218.189	-1.47155	107	168	33	11	0	0	0				MergedReg chr10 #4367	1	1	1	0
29638	4	138231399	138245309	13910	8	68.041	99.147	13.884	5.007	6156.85	0.543165	862.172	-1.4714	153	206	57	17	0	0	1	SLC7A11	74306	in gene	MergedReg chr4 #29638	1	1	1	0
11862	14	103069989	103075766	5777	4	107.722	84.461	18.111	6.533	2778.17	-0.350956	467.086	-1.47105	188	168	36	15	1	0	0				MergedReg chr14 #11862	1	1	1	0
23249	20	11265317	11268800	3483	4	62.651	85.725	20.725	7.477	1332.95	0.452378	322.255	-1.47084	115	167	64	19	0	0	1	LOC339593	6325	in gene	MergedReg chr20 #23249	1	1	1	0
1841	1	109820794	109825781	4987	4	91.519	108.269	17.884	6.455	2410.44	0.242477	398.159	-1.47018	178	207	42	17	0	0	0				MergedReg chr1 #1841	1	1	1	0
36235	7	106376196	106379585	3389	3	98.396	118.302	28.717	10.368	1789.85	0.265803	434.473	-1.46977	187	261	83	24	0	0	0				MergedReg chr7 #36235	1	1	1	0
15518	17	35077183	35089232	12049	8	92.841	112.841	16.933	6.115	6069.74	0.281457	910.829	-1.46941	169	181	61	18	1	1	2	RAD51L3-RFFL, RFFL	38315, 6122	in gene, in gene	MergedReg chr17 #15518	1	1	1	0
20884	2	85420398	85423052	2654	4	84.675	75.253	25.855	9.349	1003.25	-0.170187	306.336	-1.46756	197	207	75	26	0	2	3	CAPG, LOC105374841, SH2D6	-3258, 7733, 2993	upstream, downstream, in gene	MergedReg chr2 #20884	1	1	1	0
22758	2	233485440	233490519	5079	4	75.736	102.006	17.076	6.176	2312.89	0.429603	387.183	-1.46723	180	208	47	14	0	0	1	USP40	78808	in gene	MergedReg chr2 #22758	1	1	1	0
3235	1	218658287	218662105	3818	3	48.639	70.025	12.395	4.483	1193.55	0.525757	211.268	-1.46722	109	158	38	10	0	0	0				MergedReg chr1 #3235	1	1	1	0
3623	1	235078557	235081987	3430	4	48.991	55.5	16.37	5.922	849.844	0.179971	250.666	-1.4669	91	117	48	13	0	0	1	LINC01348	-10454	upstream	MergedReg chr1 #3623	1	1	1	0
25690	3	12186583	12190625	4042	3	94.709	84.559	15.126	5.472	1708.99	-0.163543	272.943	-1.46689	188	174	34	11	0	0	1	SYN2	184244	in gene	MergedReg chr3 #25690	1	1	1	0
27973	3	186742231	186747567	5336	4	75.293	61.946	16.713	6.048	1793.59	-0.281505	398.128	-1.46644	142	141	43	17	0	1	2	KNG1, LOC105374259	27590, -8328	downstream, upstream	MergedReg chr3 #27973	1	1	1	0
24474	21	38793841	38799624	5783	4	62.547	51.79	13.365	4.839	1614.77	-0.272267	345.044	-1.46568	120	102	40	13	0	1	1	ETS2	-8575	upstream	MergedReg chr21 #24474	1	1	1	0
32832	6	30767744	30771211	3467	3	63.486	81.835	16.11	5.833	1266.62	0.36628	249.345	-1.46565	139	178	53	16	0	0	1	LOC105375013	24986	in gene	MergedReg chr6 #32832	1	1	1	0
602	1	23555030	23565044	10014	6	74.952	56.329	14.725	5.332	3350.76	-0.412089	658.286	-1.46552	141	139	41	16	3	2	2	LOC105376859, ID3	-2687, -243	upstream, upstream	MergedReg chr1 #602	1	1	1	0
23421	20	25231881	25240469	8588	6	123.69	112.519	28.422	10.302	4742.19	-0.13656	1089.68	-1.46408	253	315	108	34	0	1	4	ENTPD6, LOC105372579, LOC105372580, PYGB	40505, 833, 11795, -11895	downstream, in gene, downstream, upstream	MergedReg chr20 #23421	1	1	1	0
7102	11	77248995	77254339	5344	5	42.94	33.341	8.784	3.184	1024.43	-0.365025	209.561	-1.46404	121	71	25	11	0	0	1	GDPD4	50032	in gene	MergedReg chr11 #7102	1	1	0	0
16177	17	61566868	61570332	3464	3	80.5	104.806	16.065	5.824	1620.75	0.380661	248.434	-1.46384	164	218	51	13	0	0	0				MergedReg chr17 #16177	1	1	1	0
10727	14	22388228	22392047	3819	2	47.563	51.084	11.748	4.261	870.937	0.103032	200.293	-1.46315	89	97	32	10	0	0	2	TRA, LOC105370402	768233, 42623	in gene, in gene	MergedReg chr14 #10727	1	1	0	0
35199	7	36759761	36764404	4643	5	98.021	120.345	18.545	6.731	2494.47	0.296013	384.395	-1.46214	153	211	58	14	0	0	0				MergedReg chr7 #35199	1	1	1	0
4816	10	72314387	72317589	3202	4	78.51	64.09	16.81	6.11	1122.27	-0.292777	240.293	-1.46008	157	131	42	15	0	0	0				MergedReg chr10 #4816	1	1	1	0
39294	9	72292290	72296904	4614	4	93.049	92.736	18.111	6.583	1916.64	-0.00486115	373.054	-1.46005	177	193	35	13	0	0	2	RNA5SP285, LINC01504	5241, -10839	downstream, upstream	MergedReg chr9 #39294	1	1	1	0
1857	1	109978113	109981682	3569	5	53.595	55.207	15.64	5.694	879.615	0.0427528	249.193	-1.45773	111	133	45	12	0	1	1	AHCYL1	-4844	upstream	MergedReg chr1 #1857	1	1	1	0
14392	16	68920868	68925263	4395	3	64.416	98.088	11.545	4.204	1924.54	0.606658	226.519	-1.45743	142	175	32	10	0	0	1	TANGO6	79512	in gene	MergedReg chr16 #14392	1	1	1	0
24047	20	54168893	54177554	8661	7	54.801	54.561	18.38	6.698	2118.89	-0.00633213	710.666	-1.45633	133	153	80	24	1	2	2	CYP24A1, LOC105372675	762, -5175	in gene, upstream	MergedReg chr20 #24047	1	1	1	0
30618	5	57692422	57696532	4110	3	50.008	55.57	12.094	4.408	1019.61	0.152147	221.903	-1.4561	92	132	48	12	0	0	0				MergedReg chr5 #30618	1	1	1	0
35672	7	76104111	76110844	6733	5	73.614	88.552	16.338	5.961	2661.7	0.266545	491.088	-1.45461	159	191	56	19	0	0	1	LOC101927126	56911	in gene	MergedReg chr7 #35672	1	1	1	0
32515	6	20875342	20879560	4218	4	58.318	72.561	12.568	4.589	1366.35	0.315253	236.66	-1.4535	134	173	39	12	0	0	1	CDKAL1	342994	in gene	MergedReg chr6 #32515	1	1	1	0
41621	X	123778758	123782734	3976	6	95.153	58.419	19.008	6.944	1688.97	-0.703811	337.392	-1.45277	187	112	53	14	0	1	1	LOC102723417	-3462	upstream	MergedReg chrX #41621	1	1	1	0
35401	7	50820822	50823218	2396	4	63.213	80	23.573	8.613	855.714	0.339779	252.147	-1.45255	108	167	59	25	0	0	0				MergedReg chr7 #35401	1	1	1	0
20462	2	54557375	54561680	4305	3	73.23	106.993	15.252	5.573	2056.27	0.54701	293.124	-1.45247	129	166	35	14	1	1	2	SPTBN1, LOC105374640	103210, -1316	in gene, upstream	MergedReg chr2 #20462	1	1	1	0
7280	11	100774350	100779415	5065	3	46.854	45.323	9.538	3.486	1059.44	-0.0479289	215.67	-1.45211	138	116	25	9	0	0	1	ARHGAP42	89206	in gene	MergedReg chr11 #7280	1	1	0	0
38584	8	130759575	130763716	4141	2	99.369	69	19.554	7.154	1837	-0.526199	361.487	-1.45064	209	147	39	16	0	0	0				MergedReg chr8 #38584	1	1	0	0
22813	2	234366188	234371085	4897	4	57.137	30.948	13.17	4.827	1249.11	-0.884579	287.917	-1.44806	103	75	31	11	0	0	0				MergedReg chr2 #22813	1	1	1	0
15949	17	48960332	48965075	4743	5	72.581	83	15.358	5.629	1757.45	0.193519	325.192	-1.44804	146	193	45	11	0	0	1	GIP	5890	in gene	MergedReg chr17 #15949	1	1	1	0
23913	20	50435303	50444563	9260	5	95.19	121.837	26.945	9.882	5036.65	0.35607	1113.89	-1.44714	224	307	84	30	0	0	0				MergedReg chr20 #23913	1	1	1	0
25644	3	9946235	9947972	1737	6	57.473	46.745	29.782	10.927	445.672	-0.298072	230.943	-1.44654	110	92	47	17	1	1	3	CRELD1, PRRT3, PRRT3-AS1	13315, 5291, -301	downstream, in gene, upstream	MergedReg chr3 #25644	1	1	1	0
5994	11	10734264	10737504	3240	4	85.157	81.48	33.735	12.382	1231.74	-0.0636791	487.953	-1.446	184	203	116	38	0	0	0				MergedReg chr11 #5994	1	1	1	0
27406	3	148599519	148605633	6114	5	76.927	79.188	16.374	6.011	2161.41	0.0417918	446.922	-1.44573	175	160	45	16	0	0	0				MergedReg chr3 #27406	1	1	1	0
21578	2	150164426	150170604	6178	4	81.135	110.565	20.803	7.651	3049.42	0.446498	573.754	-1.44307	158	215	80	24	0	2	2	LOC105373682, LOC105373684	-1149, -1976	upstream, upstream	MergedReg chr2 #21578	1	1	1	0
39919	9	112057928	112062413	4485	4	88.236	98.45	22.014	8.101	1971.2	0.158024	440.771	-1.44225	165	181	81	22	0	0	1	SUSD1	115350	in gene	MergedReg chr9 #39919	1	1	1	0
16263	17	64792673	64795854	3181	2	73.04	89.121	17.162	6.316	1265.6	0.287079	243.716	-1.44213	158	226	39	14	0	0	0				MergedReg chr17 #16263	1	1	0	0
167	1	8059913	8064017	4104	5	69.891	80.195	16.113	5.93	1469.29	0.198406	295.213	-1.44212	163	205	55	16	0	0	0				MergedReg chr1 #167	1	1	1	0
39531	9	91160838	91165776	4938	4	85.786	96.026	22.006	8.105	2116.86	0.162683	485.114	-1.44101	181	263	55	23	0	1	2	LOC100507103, LINC00484	2416, 44702	in gene, in gene	MergedReg chr9 #39531	1	1	1	0
26933	3	112748798	112753892	5094	4	59.438	70.162	15.094	5.562	1595.56	0.239304	343.254	-1.4403	130	151	61	20	0	1	1	LOC101929694	-2026	upstream	MergedReg chr3 #26933	1	1	1	0
17138	18	8958913	8962701	3788	3	66.975	17.017	12.627	4.653	1132.6	-1.97665	213.532	-1.44028	144	51	29	9	0	0	1	LOC105371978	10323	downstream	MergedReg chr18 #17138	1	1	1	0
17352	18	22558453	22561206	2753	5	62.395	91.616	16.861	6.217	1125.98	0.554169	207.225	-1.4394	149	197	38	15	1	0	0				MergedReg chr18 #17352	1	1	1	0
23032	20	2300549	2307569	7020	4	81.215	52	16.721	6.166	2545.22	-0.643235	524.024	-1.43925	187	153	36	16	0	1	2	TGM3, LOC105372503	8092, -2568	in gene, upstream	MergedReg chr20 #23032	1	1	1	0
8846	12	75765167	75767741	2574	3	55.763	70.138	20.163	7.438	805.961	0.330888	231.694	-1.43872	136	169	67	18	0	0	1	LOC105369846	14499	downstream	MergedReg chr12 #8846	1	1	1	0
22812	2	234362274	234365787	3513	4	88.248	87.936	17.156	6.33	1384	-0.00510967	269.058	-1.43844	190	178	43	14	0	0	0				MergedReg chr2 #22812	1	1	1	0
6017	11	12028468	12032192	3724	3	77.06	74.034	17.41	6.427	1281.12	-0.0577942	289.441	-1.4377	183	178	55	17	0	1	1	LOC105376554	-545	upstream	MergedReg chr11 #6017	1	1	1	0
17112	18	8327503	8330692	3189	2	51.36	51.32	14.49	5.35	731.192	-0.00112403	206.288	-1.43745	82	104	33	11	0	0	1	PTPRM	761781	in gene	MergedReg chr18 #17112	1	1	0	0
26458	3	57981201	57986726	5525	4	87.006	97.861	20.694	7.641	2413.76	0.169619	510.421	-1.43738	200	247	113	36	0	0	1	LOC105377104	24395	in gene	MergedReg chr3 #26458	1	1	1	0
23326	20	19734664	19738823	4159	4	83.785	90.385	19.4	7.169	1678.18	0.109391	360.199	-1.43621	137	170	85	23	0	0	0				MergedReg chr20 #23326	1	1	1	0
8830	12	75634287	75637806	3519	3	61.045	110.773	20.145	7.445	1740.22	0.859661	316.474	-1.43608	134	225	59	19	0	0	0				MergedReg chr12 #8830	1	1	1	0
28545	4	13890380	13894720	4340	3	65.846	69.25	12.581	4.653	1341.72	0.0727183	243.757	-1.43501	145	169	43	9	0	0	1	LINC01182	237371	in gene	MergedReg chr4 #28545	1	1	1	0
35371	7	47761871	47765128	3257	4	87.922	113.549	23.588	8.725	1651.02	0.369019	342.974	-1.43483	188	220	72	25	0	1	2	LINC00525, PKD1L1	2023, 201136	in gene, downstream	MergedReg chr7 #35371	1	1	1	0
39507	9	89998650	90001996	3346	3	76.743	64.219	13.714	5.077	1146.35	-0.257035	204.853	-1.4336	184	179	52	11	0	0	0				MergedReg chr9 #39507	1	1	1	0
2942	1	202055747	202065763	10016	5	75.361	73.508	16.419	6.08	3369.71	-0.0359168	734.164	-1.43322	188	218	57	15	0	0	0				MergedReg chr1 #2942	1	1	1	0
39100	9	35905038	35911175	6137	7	150.719	131.161	28.802	10.677	4129.3	-0.200522	789.098	-1.43166	228	249	60	23	0	3	3	LOC105376027, HRCT1, LINC00961	-3286, 1914, -1377	upstream, downstream, upstream	MergedReg chr9 #39100	1	1	1	0
29446	4	111957580	111961449	3869	3	56.529	78.818	12.149	4.504	1361.37	0.479534	209.841	-1.43156	102	145	45	10	0	0	0				MergedReg chr4 #29446	1	1	1	0
22105	2	191864054	191869453	5399	5	82.183	84.941	16.343	6.059	2047.31	0.0476211	393.91	-1.43152	188	230	53	17	0	0	0				MergedReg chr2 #22105	1	1	1	0
38605	8	132505658	132510003	4345	5	127.566	152.309	24.544	9.11	2954.39	0.255757	476.088	-1.42985	251	326	66	23	0	0	1	LOC105375765	20485	downstream	MergedReg chr8 #38605	1	1	1	0
26503	3	58469758	58473055	3297	3	97.777	91.563	17.168	6.378	1439.16	-0.0947304	252.691	-1.42855	181	177	49	15	0	0	0				MergedReg chr3 #26503	1	1	1	0
24916	22	30207124	30214811	7687	5	66.717	80.917	14.521	5.397	2776.83	0.278388	498.317	-1.42791	155	151	37	13	0	1	2	HORMAD2, LOC105372988	130898, -3833	downstream, upstream	MergedReg chr22 #24916	1	1	1	0
23789	20	47388940	47394407	5467	5	122.263	148.544	24.591	9.142	3625.4	0.280902	600.174	-1.42755	253	337	67	22	0	0	1	LOC102723442	20583	in gene	MergedReg chr20 #23789	1	1	1	0
14850	17	1107528	1112768	5240	3	90.104	68.281	16.476	6.126	2107.79	-0.400107	385.421	-1.42735	155	169	35	13	1	0	1	ABR	77174	in gene	MergedReg chr17 #14850	1	1	0	0
2732	1	183470381	183472377	1996	4	77.564	83.032	23.468	8.726	739.874	0.0982802	209.117	-1.4273	111	144	55	17	1	2	3	LOC105371646, SMG7-AS1, SMG7	37489, 603, -992	downstream, in gene, upstream	MergedReg chr1 #2732	1	1	1	0
11018	14	39201719	39205200	3481	4	69.468	89.624	13.037	4.852	1392.77	0.367537	202.597	-1.42596	164	212	44	12	0	0	0				MergedReg chr14 #11018	1	1	1	0
35543	7	68704714	68708620	3906	3	65.582	83.033	12.975	4.829	1447.89	0.340385	226.252	-1.42594	154	204	41	13	0	0	0				MergedReg chr7 #35543	1	1	1	0
13485	16	2793835	2797417	3582	3	84.188	95.804	16.245	6.047	1532.01	0.186471	259.775	-1.4257	192	228	33	15	0	2	2	PRSS33, PRSS41	-8019, -2850	upstream, upstream	MergedReg chr16 #13485	1	1	0	0
30234	5	14036295	14040704	4409	3	88.486	126.312	17.065	6.358	2486.2	0.513471	335.891	-1.4244	173	204	52	13	0	0	0				MergedReg chr5 #30234	1	1	1	0
38400	8	125166564	125170890	4326	3	70.615	84.911	15.904	5.926	1639.84	0.265977	307.146	-1.42426	116	149	29	14	0	0	1	NSMCE2	76909	in gene	MergedReg chr8 #38400	1	1	0	0
6634	11	63564433	63569430	4997	3	57.635	56.936	9.588	3.573	1285.72	-0.017604	213.889	-1.42409	120	138	23	9	0	2	3	HRASLS2, PLA2G16, LOC105369335	-1842, 49995, -8122	upstream, downstream, upstream	MergedReg chr11 #6634	1	1	0	0
23004	20	369177	374740	5563	5	98.684	127.862	22.012	8.203	3175.43	0.373699	546.664	-1.42407	200	267	71	21	0	1	1	TRIB3	-8671	upstream	MergedReg chr20 #23004	1	1	1	0
22567	2	224144594	224148534	3940	4	56.789	76.959	12.976	4.837	1353.65	0.438479	228.239	-1.42366	119	173	48	11	0	0	0				MergedReg chr2 #22567	1	1	1	0
3874	10	4810808	4815532	4724	3	61.453	97.588	11.777	4.392	2058.06	0.66722	248.369	-1.42302	112	199	36	11	0	0	1	AKR1E2	-11390	upstream	MergedReg chr10 #3874	1	1	1	0
8425	12	52246115	52248459	2344	4	60.671	35.027	20.822	7.767	634.879	-0.79254	217.887	-1.42268	122	99	76	19	0	0	1	KRT7	14117	in gene	MergedReg chr12 #8425	1	1	1	0
5823	11	1150783	1154550	3767	4	123.576	34.11	20.119	7.508	2078.17	-1.85713	338.341	-1.42206	225	61	54	19	0	1	1	MUC5AC	-5287	upstream	MergedReg chr11 #5823	1	1	1	0
22455	2	218395651	218399927	4276	6	72.301	49.376	19.12	7.136	1380.17	-0.550206	364.987	-1.4219	149	135	39	17	1	2	3	SLC11A1, CTDSP1, MIR26B	16023, -549, -4857	downstream, upstream, upstream	MergedReg chr2 #22455	1	1	1	0
36273	7	108208519	108213132	4613	3	93.188	77.597	25.069	9.361	1919.09	-0.264143	516.265	-1.42117	221	253	107	29	0	0	1	NRCAM	245572	in gene	MergedReg chr7 #36273	1	1	1	0
41090	X	49147353	49150603	3250	3	97.471	119.578	16.852	6.294	1734.95	0.294907	244.504	-1.42087	193	227	45	14	0	0	1	LOC105373195	7275	in gene	MergedReg chrX #41090	1	1	1	0
7643	12	574742	576865	2123	3	62.045	44.403	25.478	9.522	588.043	-0.482658	241.472	-1.41992	114	74	58	16	0	0	2	NINJ2, LOC105369595	87938, 15327	in gene, downstream	MergedReg chr12 #7643	1	1	1	0
16293	17	65091601	65094455	2854	3	68.348	87.494	15.719	5.876	1114.77	0.356285	200.277	-1.4196	135	173	45	14	0	1	2	LOC105371864, LOC100507002	7684, -7784	in gene, upstream	MergedReg chr17 #16293	1	1	1	0
17102	18	7944299	7947773	3474	4	67.343	76.102	14.917	5.583	1180.26	0.176406	231.347	-1.41784	143	174	54	14	0	0	1	PTPRM	378720	in gene	MergedReg chr18 #17102	1	1	1	0
16507	17	74281286	74284915	3629	3	98.681	114.062	20.239	7.575	1847.91	0.208974	327.89	-1.41782	189	221	62	20	0	0	1	DNAI2	8868	in gene	MergedReg chr17 #16507	1	1	1	0
21267	2	112274921	112276189	1268	3	61.872	59.846	36.769	13.769	350.24	-0.0480318	208.139	-1.41707	138	128	83	26	1	1	1	ZC3H6	-4	upstream	MergedReg chr2 #21267	1	1	1	0
38604	8	132498143	132500610	2467	3	87.756	35.667	19.577	7.333	966.491	-1.29891	215.609	-1.41668	160	90	50	17	0	0	1	LOC105375765	12031	in gene	MergedReg chr8 #38604	1	1	1	0
35208	7	36970301	36973323	3022	3	76.968	59.895	18.516	6.937	1038.38	-0.361823	249.801	-1.41639	129	126	62	17	0	0	1	ELMO1	477597	in gene	MergedReg chr7 #35208	1	1	1	0
30670	5	60486963	60496828	9865	3	42.614	40.101	9.342	3.508	1876.73	-0.0876893	411.423	-1.41308	100	87	34	9	0	1	2	PDE4D, PART1	30225, 4182	in gene, in gene	MergedReg chr5 #30670	1	1	1	0
23391	20	23049340	23052257	2917	5	120.793	117.435	34.978	13.152	1573.01	-0.0406744	455.495	-1.41117	217	225	76	33	1	1	1	THBD	-1134	upstream	MergedReg chr20 #23391	1	1	1	0
2301	1	155208108	155209479	1371	3	63.349	65.721	37.047	13.93	402.248	0.0530326	226.747	-1.41116	130	144	58	24	1	2	3	LOC105371450, THBS3, MTX1	13504, 387, 94	downstream, in gene, in gene	MergedReg chr1 #2301	1	1	1	0
20098	2	30251739	30254952	3213	2	79.525	63.248	14.119	5.31	1140.69	-0.330389	202.519	-1.41085	167	179	35	14	0	0	1	LBH	21814	in gene	MergedReg chr2 #20098	1	1	0	0
16186	17	62109744	62113190	3446	3	86	82.046	14.167	5.333	1323.02	-0.0679037	217.944	-1.40952	161	198	38	11	0	0	0				MergedReg chr17 #16186	1	1	1	0
13720	16	15575683	15578578	2895	3	83.222	80.344	18.256	6.878	1075.57	-0.0507747	235.943	-1.40831	164	161	50	18	0	0	1	C16orf45	142662	in gene	MergedReg chr16 #13720	1	1	1	0
40876	X	40171888	40176795	4907	6	43.588	20.758	19.32	7.281	954.85	-1.07026	423.229	-1.40789	81	48	69	17	2	2	2	BCOR, LOC105373181	3049, 3694	in gene, in gene	MergedReg chrX #40876	1	1	1	0
33365	6	53613215	53618044	4829	4	70.98	105.695	13.497	5.088	2278.58	0.574423	290.969	-1.40747	183	235	39	19	0	0	0				MergedReg chr6 #33365	1	1	1	0
16328	17	66269979	66278911	8932	8	113.685	132.215	23.667	8.928	5272.07	0.217844	943.722	-1.40647	238	307	114	25	0	1	1	RNA5SP444	6702	downstream	MergedReg chr17 #16328	1	1	1	0
8858	12	75932707	75935564	2857	2	40.652	49.427	17.034	6.427	630.415	0.281973	217.26	-1.4062	80	83	39	13	0	0	0				MergedReg chr12 #8858	1	1	0	0
19659	19	54006986	54010073	3087	3	104.219	116.51	22.604	8.531	1605.65	0.160835	311.511	-1.40579	199	222	61	18	0	0	1	CACNG6	17380	in gene	MergedReg chr19 #19659	1	1	1	0
16472	17	72630341	72633423	3082	4	77.469	71.552	21.396	8.083	1065.89	-0.114627	294.386	-1.40438	159	151	79	20	0	1	2	LINC00511, LOC105371887	8590, -8793	in gene, upstream	MergedReg chr17 #16472	1	1	1	0
36917	8	8282500	8292069	9569	6	48.873	69.003	13.586	5.133	2947.72	0.497621	580.377	-1.40425	141	203	77	17	0	0	0				MergedReg chr8 #36917	1	1	1	0
33482	6	73521322	73524729	3407	3	92.17	95.226	17.651	6.673	1448.37	0.0470583	268.469	-1.40334	154	153	35	18	2	2	2	EEF1A1, LOC105377857	-1993, -593	upstream, upstream	MergedReg chr6 #33482	1	1	1	0
40975	X	45514577	45517619	3042	4	46.221	66.642	15.895	6.011	905.022	0.527883	215.86	-1.4029	110	155	46	23	0	0	1	LINC01204	10710	in gene	MergedReg chrX #40975	1	1	1	0
15197	17	16295883	16300166	4283	3	77.224	58.515	13.216	5	1476.56	-0.400243	252.697	-1.40229	184	188	39	13	0	0	1	PIGL	80829	in gene	MergedReg chr17 #15197	1	1	1	0
8756	12	67433167	67436389	3222	2	66.366	80.98	16.485	6.238	1164.81	0.287121	237.119	-1.402	130	165	32	12	0	0	2	LOC105369812, LOC102724433	80124, 8174	in gene, downstream	MergedReg chr12 #8756	1	1	0	0
23006	20	379513	381992	2479	4	78.5	75.462	19.295	7.303	868.757	-0.0569423	213.537	-1.40167	149	138	60	19	1	1	1	TRIB3	123	in gene	MergedReg chr20 #23006	1	1	1	0
14673	16	84991655	84997725	6070	3	93.048	101.265	11.838	4.481	2744.1	0.122089	320.789	-1.40153	193	205	52	22	0	0	1	ZDHHC7	17042	in gene	MergedReg chr16 #14673	1	1	1	0
23204	20	10577661	10581299	3638	4	21.07	60.754	13.982	5.295	986.71	1.52779	227.083	-1.40087	48	130	51	12	0	0	1	SLX4IP	144933	in gene	MergedReg chr20 #23204	1	1	1	0
34861	7	16802796	16806447	3651	2	60.509	58.167	15.36	5.823	986.243	-0.0569488	250.354	-1.39934	125	122	30	13	0	1	1	AGR2	493	in gene	MergedReg chr7 #34861	1	1	0	0
28058	3	189391591	189395333	3742	4	55.111	56.812	13.94	5.286	949.065	0.0438554	232.873	-1.39898	121	140	41	14	0	0	0				MergedReg chr3 #28058	1	1	1	0
5204	10	97881048	97883764	2716	4	62.106	57.188	17.094	6.482	753.035	-0.11902	207.265	-1.39898	141	142	55	19	0	0	2	GOLGA7B, CRTAC1	32168, 148422	downstream, in gene	MergedReg chr10 #5204	1	1	1	0
28047	3	188947036	188952416	5380	4	68.444	71.894	17.781	6.744	1726.74	0.0709473	427.062	-1.39866	176	192	42	15	1	1	1	TPRG1-AS1	-2087	upstream	MergedReg chr3 #28047	1	1	1	0
7793	12	7107834	7109455	1621	5	68.137	66.451	29.804	11.306	493.081	-0.0361475	215.68	-1.39842	142	133	63	26	0	2	3	C1RL, C1RL-AS1, RBP5	634, 336, 21592	in gene, in gene, downstream	MergedReg chr12 #7793	1	1	1	0
7335	11	103620239	103627540	7301	6	42.25	52.711	9.292	3.525	1718.05	0.319153	302.861	-1.39837	128	167	48	10	0	0	1	LOC105369463	20662	in gene	MergedReg chr11 #7335	1	1	1	0
11333	14	64938721	64944382	5661	5	68.108	28.483	10.693	4.057	1721.25	-1.25772	270.237	-1.39818	129	66	44	12	0	2	5	CHURC1-FNTB, CHURC1, GPX2, LOC105370535, RAB15	27190, 27190, 1354, 1074, 30739	in gene, downstream, in gene, in gene, downstream	MergedReg chr14 #11333	1	1	1	0
13479	16	2751683	2754540	2857	4	71.809	70.697	19.169	7.273	915.885	-0.0225157	244.49	-1.39815	171	184	41	17	1	2	2	SRRM2-AS1, SRRM2	-511, 782	upstream, in gene	MergedReg chr16 #13479	1	1	1	0
9145	12	95316094	95320418	4324	4	63.147	51.809	20.75	7.873	1218.96	-0.285511	400.549	-1.39813	137	170	65	16	0	0	2	MIR331, MIR3685	9836, 8333	downstream, downstream	MergedReg chr12 #9145	1	1	1	0
34869	7	16919274	16924111	4837	4	100.086	82.503	15.768	5.986	2161.23	-0.278722	340.49	-1.39734	185	173	36	12	0	0	0				MergedReg chr7 #34869	1	1	1	0
23199	20	10538032	10542947	4915	2	72.422	99.623	14.149	5.373	2185.92	0.460051	310.457	-1.3969	179	230	35	12	0	0	1	SLX4IP	105942	in gene	MergedReg chr20 #23199	1	1	0	0
16191	17	62168748	62173200	4452	3	86.158	111.986	15.295	5.81	2225.72	0.378262	303.988	-1.39645	172	257	54	16	0	0	0				MergedReg chr17 #16191	1	1	1	0
14983	17	4967407	4969705	2298	2	77.181	73.389	22.486	8.542	791.794	-0.0726819	230.682	-1.39638	110	152	39	16	1	3	4	SPAG7, CAMTA2, MIR6864, MIR6865	-719, 19117, 1215, 1594	upstream, in gene, downstream, downstream	MergedReg chr17 #14983	1	1	0	0
37108	8	22057020	22062148	5128	3	80.87	80.59	11.398	4.331	1851.35	-0.00500378	260.933	-1.39601	181	177	38	13	1	0	2	FGF17, DMTN	19875, 10435	downstream, in gene	MergedReg chr8 #37108	1	1	1	0
22923	2	238642665	238647053	4388	3	85.898	119.788	16.102	6.119	2346.56	0.479787	315.427	-1.39587	182	283	67	17	0	0	0				MergedReg chr2 #22923	1	1	1	0
21318	2	113238973	113242939	3966	5	107.935	122.976	23.395	8.893	2177.33	0.188214	414.217	-1.39546	224	276	65	30	0	0	2	PAX8, PAX8-AS1	37994, 5429	in gene, in gene	MergedReg chr2 #21318	1	1	1	0
30429	5	39445570	39450162	4592	3	70.469	93.147	11.425	4.343	1909.51	0.402521	234.213	-1.39543	147	176	37	12	0	0	0				MergedReg chr5 #30429	1	1	1	0
22800	2	234240767	234248040	7273	4	46.833	51.855	13.54	5.151	1683.67	0.146958	439.627	-1.3943	91	104	57	13	0	0	0				MergedReg chr2 #22800	1	1	1	0
38504	8	128151812	128154749	2937	4	68.945	74.934	26.945	10.253	982.505	0.120175	353.292	-1.39397	140	192	96	25	0	2	2	MIR1208, LOC105375755	3164, 2294	downstream, in gene	MergedReg chr8 #38504	1	1	1	0
8446	12	53004062	53009101	5039	4	74.854	55.494	21.937	8.348	1683.88	-0.431748	493.485	-1.39386	187	192	71	23	1	1	1	EIF4B	323	in gene	MergedReg chr12 #8446	1	1	1	0
13277	15	100757651	100761873	4222	4	59.78	64.076	12.954	4.931	1207.72	0.100121	244.16	-1.39345	131	154	54	15	0	0	1	LOC105371024	43710	in gene	MergedReg chr15 #13277	1	1	1	0
18860	19	33290370	33295180	4810	5	119.42	104.547	26.333	10.027	2564.33	-0.191893	565.454	-1.39298	228	245	62	26	0	0	3	CEBPA, CEBPA-AS1, LOC105372369	9789, -10082, 30428	downstream, upstream, downstream	MergedReg chr19 #18860	1	1	1	0
20208	2	38095048	38099415	4367	3	58.287	73.323	18.419	7.015	1429.47	0.331092	359.088	-1.39268	138	139	76	22	0	0	1	LOC105374860	21844	downstream	MergedReg chr2 #20208	1	1	1	0
39892	9	111593631	111606851	13220	7	93.635	97.858	16.785	6.397	5775.37	0.0636419	990.615	-1.39171	225	290	53	20	0	1	2	PTGR1, LRRC37A5P	-386, 13312	upstream, downstream	MergedReg chr9 #39892	1	1	1	0
1865	1	110336277	110341192	4915	4	59.078	60.721	13.344	5.087	1332.34	0.0395746	292.794	-1.3913	148	132	32	10	2	2	2	LOC440600, RBM15	437, 308	in gene, in gene	MergedReg chr1 #1865	1	1	1	0
8128	12	31755540	31758890	3350	4	61.629	58.114	14.619	5.574	921.684	-0.0847236	218.632	-1.39106	131	148	34	17	0	1	1	LOC105369724	-143	upstream	MergedReg chr12 #8128	1	1	1	0
13671	16	12609656	12616073	6417	5	94.065	127.179	20.796	7.94	3643.34	0.435131	595.75	-1.3891	213	270	59	21	0	0	0				MergedReg chr16 #13671	1	1	1	0
40974	X	45505259	45508852	3593	4	55.607	67.482	12.571	4.8	1082.42	0.279236	201.641	-1.38899	126	175	42	12	0	1	1	LINC01204	1667	in gene	MergedReg chrX #40974	1	1	1	0
11966	15	29669786	29674686	4900	3	60.085	44.902	10.543	4.026	1314.36	-0.420225	230.628	-1.38887	162	133	25	9	1	1	1	LOC100130111	-2753	upstream	MergedReg chr15 #11966	1	1	0	0
7212	11	91393175	91399653	6478	4	46.744	88.143	8.754	3.343	2549.06	0.915065	253.163	-1.3888	124	185	31	12	0	0	0				MergedReg chr11 #7212	1	1	1	0
21041	2	100283300	100294736	11436	9	82.092	107.882	16.426	6.274	5507.76	0.394141	838.606	-1.38852	220	279	75	17	0	0	1	LONRF2	33715	in gene	MergedReg chr2 #21041	1	1	1	0
28972	4	69094497	69100248	5751	6	40.129	53.531	11.028	4.218	1374.36	0.415729	283.134	-1.38654	98	106	46	15	0	0	1	UGT2B7	46123	in gene	MergedReg chr4 #28972	1	1	1	0
41636	X	123821413	123827525	6112	3	100.361	95.466	20.874	7.984	2738.42	-0.0721398	569.562	-1.38652	217	241	54	17	0	0	0				MergedReg chrX #41636	1	1	1	0
23976	20	51700544	51705723	5179	4	92.068	88.481	17.636	6.747	2128.66	-0.0573321	407.754	-1.38621	156	158	47	16	0	0	1	ATP9A	65278	in gene	MergedReg chr20 #23976	1	1	1	0
2908	1	200890959	200899018	8059	5	79.099	54.218	14.397	5.508	2845.8	-0.544888	517.971	-1.38617	203	174	40	18	1	1	1	C1orf106	3914	in gene	MergedReg chr1 #2908	1	1	1	0
36239	7	106447165	106451180	4015	3	128.238	152.238	30.095	11.516	2728.73	0.247505	539.426	-1.38588	233	337	89	25	0	0	0				MergedReg chr7 #36239	1	1	1	0
35227	7	41572193	41574869	2676	3	57.735	88.868	17.904	6.854	1061.66	0.622218	213.889	-1.38526	135	194	63	21	0	0	0				MergedReg chr7 #35227	1	1	1	0
13274	15	100711417	100716260	4843	4	65.993	76.625	17.224	6.599	1656.67	0.215502	372.392	-1.3841	157	234	60	24	0	1	1	LOC105371024	-2214	upstream	MergedReg chr15 #13274	1	1	1	0
38073	8	101606569	101608541	1972	3	56.213	19.459	23.23	8.902	494.875	-1.53047	204.507	-1.38379	91	33	63	21	0	0	1	GRHL2	115149	in gene	MergedReg chr8 #38073	1	1	1	0
23899	20	50291761	50293673	1912	4	45.383	65.7	36.533	14	560.796	0.533741	311.835	-1.38377	64	117	76	25	0	1	1	LINC01270	-3	upstream	MergedReg chr20 #23899	1	1	1	0
39050	9	33750251	33754227	3976	4	73.089	36.605	15.621	5.992	1297.33	-0.997614	277.273	-1.38238	161	104	46	12	1	1	2	LOC102724216, PRSS3	22064, 1773	downstream, in gene	MergedReg chr9 #39050	1	1	1	0
26688	3	87204392	87210066	5674	6	60.977	70.249	14.452	5.548	1779.43	0.204213	366.074	-1.38123	169	189	49	14	0	0	0				MergedReg chr3 #26688	1	1	1	0
389	1	15830698	15835905	5207	4	59.669	63.068	12.71	4.88	1466.05	0.0799266	295.451	-1.38101	168	165	36	12	1	0	1	FLJ37453	14846	downstream	MergedReg chr1 #389	1	1	1	0
20085	2	29115756	29120200	4444	3	76.676	108.604	15.331	5.891	2154.63	0.50223	304.156	-1.37987	129	165	32	12	1	0	1	CLIP4	20302	in gene	MergedReg chr2 #20085	1	1	1	0
7902	12	12881279	12884918	3639	4	64.623	70.483	19.439	7.482	1145.03	0.125228	315.797	-1.37746	142	155	42	14	0	2	2	LOC105369664, GPRC5A	-17, -7924	upstream, upstream	MergedReg chr12 #7902	1	1	1	0
13642	16	11494548	11498989	4441	2	81.676	39.237	13.95	5.37	1619.3	-1.0577	276.571	-1.37727	198	101	37	14	0	0	1	LOC400499	26765	in gene	MergedReg chr16 #13642	1	1	0	0
19076	19	39940910	39946862	5952	5	86.28	76.07	17.242	6.638	2292.58	-0.181699	458.145	-1.37711	204	213	53	16	0	1	1	FCGBP	-9260	upstream	MergedReg chr19 #19076	1	1	1	0
32709	6	27835891	27840000	4109	6	74.349	50.892	19.69	7.589	1363.84	-0.546874	361.188	-1.37548	130	98	55	24	1	3	3	HIST1H4K, HIST1H2AK, HIST1H2BN	-6418, 394, -717	upstream, in gene, upstream	MergedReg chr6 #32709	1	1	1	0
38067	8	101449792	101455588	5796	5	106.319	80.901	27.676	10.67	2751	-0.39417	716.116	-1.37508	249	239	84	23	0	0	0				MergedReg chr8 #38067	1	1	1	0
6056	11	13138980	13142514	3534	3	94.918	88.355	19.745	7.618	1497.5	-0.10337	311.513	-1.374	168	189	42	16	0	0	0				MergedReg chr11 #6056	1	1	1	0
31395	5	132836507	132842061	5554	3	76.69	72.511	10.592	4.088	1901.5	-0.0808386	262.625	-1.37351	137	142	34	10	0	2	2	SHROOM1, RNA5SP192	-7663, -9293	upstream, upstream	MergedReg chr5 #31395	1	1	1	0
19586	19	49875418	49878301	2883	2	79.5	85.711	21.678	8.367	1103.15	0.108526	279.007	-1.37345	172	189	40	17	1	2	4	PNKP, AKT1S1, TBC1D17, MIR4750	-9294, 1497, -566, -11316	upstream, in gene, upstream, upstream	MergedReg chr19 #19586	1	1	0	0
8258	12	47248144	47250947	2803	3	99.171	142.114	23.318	9	1778.33	0.519058	291.787	-1.37345	198	277	62	27	0	1	1	LOC105369746	914	in gene	MergedReg chr12 #8258	1	1	1	0
23193	20	10433135	10435960	2825	2	56.034	72.171	19.079	7.364	910.192	0.365117	240.617	-1.37342	115	171	37	15	1	2	2	MKKS, SLX4IP	-308, 0	upstream, in gene	MergedReg chr20 #23193	1	1	0	0
8240	12	47077240	47084315	7075	6	82.819	86.887	22.425	8.656	2744.31	0.0691786	708.29	-1.37334	213	261	54	20	1	2	2	AMIGO2, PCED1B	49, 1174	in gene, in gene	MergedReg chr12 #8240	1	1	1	0
16834	17	80253058	80260436	7378	3	123.065	143.426	22.765	8.791	4724.09	0.220886	749.822	-1.37272	227	267	99	22	1	1	2	SLC26A11, RNF213	36346, -4093	downstream, upstream	MergedReg chr17 #16834	1	1	1	0
37714	8	61747929	61751919	3990	4	50.272	47.08	21.088	8.144	895.47	-0.0946408	375.63	-1.37261	92	74	48	16	0	0	0				MergedReg chr8 #37714	1	1	1	0
38395	8	125124314	125127349	3035	3	77.737	102.105	21.6	8.347	1383.43	0.39338	292.661	-1.3717	139	186	67	23	0	0	1	NSMCE2	34013	in gene	MergedReg chr8 #38395	1	1	1	0
32658	6	27144827	27148106	3279	6	51.34	35.718	19.29	7.455	751.535	-0.523432	282.375	-1.37157	122	89	52	21	1	4	5	HIST1H2BK, HIST1H4I, HIST1H2AH, MIR3143, TRV-CAC9-1	392, 7157, -616, -1160, -3777	in gene, downstream, upstream, upstream, upstream	MergedReg chr6 #32658	1	1	1	0
8618	12	58336715	58339473	2758	4	78.058	59.186	18.477	7.141	961.089	-0.399291	227.498	-1.37153	156	157	44	20	0	2	2	LOC105369972, LOC105369787	-6060, -1466	upstream, upstream	MergedReg chr12 #8618	1	1	1	0
40993	X	46179419	46182289	2870	3	63.722	81.833	19.178	7.422	1048.49	0.360891	245.718	-1.36957	120	170	55	22	0	0	0				MergedReg chrX #40993	1	1	1	0
28701	4	38159903	38164884	4981	4	51.314	64.378	14.442	5.591	1431.55	0.327215	321.141	-1.36909	103	169	41	14	0	0	0				MergedReg chr4 #28701	1	1	1	0
4529	10	52312989	52321067	8078	8	54.241	74.182	12.329	4.775	2675.19	0.451685	444.615	-1.36848	105	141	36	14	1	2	2	PRKG1-AS1, DKK1	-2900, 2747	upstream, in gene	MergedReg chr10 #4529	1	1	1	0
11092	14	50059351	50063477	4126	5	90.729	117.093	17.186	6.659	2156.81	0.368019	316.56	-1.36786	173	198	38	18	0	0	0				MergedReg chr14 #11092	1	1	1	0
34983	7	25091913	25094397	2484	3	77.584	73.286	21.805	8.455	860.351	-0.0822215	241.802	-1.36678	167	200	44	16	0	0	0				MergedReg chr7 #34983	1	1	1	0
8445	12	52989196	52995135	5939	5	105.87	77.719	18.259	7.083	2806.97	-0.445955	484.108	-1.36618	255	252	54	17	0	0	0				MergedReg chr12 #8445	1	1	1	0
27566	3	157124865	157133338	8473	6	85.174	119.564	18.924	7.351	4522.62	0.489298	715.817	-1.3642	212	290	80	23	0	1	1	LINC00880	-6099	upstream	MergedReg chr3 #27566	1	1	1	0
21220	2	110099485	110109942	10457	5	129.651	137.835	18.569	7.219	6434.56	0.0883089	866.857	-1.36303	258	279	72	19	0	0	1	MALL	13426	in gene	MergedReg chr2 #21220	1	1	1	0
169	1	8075108	8079466	4358	3	59.816	65.544	14.052	5.463	1275.18	0.131932	273.387	-1.36301	113	124	51	18	0	0	0				MergedReg chr1 #169	1	1	1	0
40307	9	129332809	129336905	4096	4	89.656	109.469	21	8.167	2001.72	0.28805	384	-1.36251	216	262	71	26	1	1	1	LINC01503	-2066	upstream	MergedReg chr9 #40307	1	1	1	0
33677	6	100295612	100301428	5816	4	42.983	54.082	9.331	3.629	1404.2	0.331382	242.273	-1.36246	107	138	33	11	0	0	0				MergedReg chr6 #33677	1	1	1	0
16518	17	74426409	74434559	8150	5	102.217	106.846	20.312	7.901	3887.48	0.0638977	739.03	-1.36223	234	285	55	18	1	1	1	GPRC5C	5981	in gene	MergedReg chr17 #16518	1	1	1	0
39434	9	83470787	83474914	4127	4	66.194	76.31	15.465	6.016	1405.94	0.205172	284.929	-1.36213	159	145	57	18	0	0	1	FRMD3	65583	in gene	MergedReg chr9 #39434	1	1	1	0
35839	7	90175579	90182621	7042	5	75.296	86.409	13.732	5.342	2716.48	0.198608	431.7	-1.36209	149	197	49	13	0	0	1	STEAP2-AS1	32535	in gene	MergedReg chr7 #35839	1	1	1	0
31932	5	174599254	174603479	4225	2	58.849	74.864	11.098	4.318	1412.06	0.347254	209.326	-1.36186	113	185	30	11	0	0	0				MergedReg chr5 #31932	1	1	0	0
27975	3	186751458	186755186	3728	3	57.647	66.802	12.776	4.973	1111.78	0.212646	212.629	-1.36125	147	229	43	11	0	1	2	KNG1, LOC105374259	36013, 95	downstream, in gene	MergedReg chr3 #27975	1	1	1	0
20749	2	70134172	70138141	3969	3	89.613	102.919	16.637	6.476	1823.6	0.199729	294.787	-1.36122	188	253	58	16	0	0	1	LOC100133985	-10840	upstream	MergedReg chr2 #20749	1	1	1	0
22757	2	233479830	233482967	3137	5	72.643	81.582	19.48	7.592	1142.51	0.167427	272.807	-1.35944	141	168	45	20	0	0	2	DGKD, USP40	126891, 85389	downstream, in gene	MergedReg chr2 #22757	1	1	1	0
35037	7	27676146	27681057	4911	3	107.214	107.325	16.896	6.586	2353	0.00149287	370.43	-1.35921	223	270	63	22	0	0	1	LOC105375211	31508	in gene	MergedReg chr7 #35037	1	1	1	0
39520	9	91059781	91062377	2596	3	55.049	71.741	17.728	6.914	831.427	0.382081	205.455	-1.35844	106	148	46	16	0	0	1	LOC100129316	14053	downstream	MergedReg chr9 #39520	1	1	1	0
26341	3	52281399	52291429	10030	4	91.42	71.561	16.64	6.492	4093.49	-0.353336	745.086	-1.35792	217	227	53	21	1	3	4	WDR82, GLYCTK, GLYCTK-AS1, MIR135A1	1462, -1406, 3319, 7894	in gene, upstream, downstream, downstream	MergedReg chr3 #26341	1	1	1	0
7685	12	2875988	2878207	2219	3	75.232	59.797	20.391	7.956	745.267	-0.331273	201.998	-1.35782	134	107	50	15	1	2	2	FOXM1, RHNO1	58, 839	in gene, in gene	MergedReg chr12 #7685	1	1	1	0
30894	5	76803986	76809316	5330	5	42.563	60.21	10.446	4.079	1432.68	0.500403	248.559	-1.35666	101	141	56	13	0	0	1	F2RL1	-12357	upstream	MergedReg chr5 #30894	1	1	1	0
20417	2	47189875	47195298	5423	6	87.818	73.841	16.224	6.341	2126.06	-0.250095	392.78	-1.35535	212	164	59	15	0	0	1	LOC101927043	152488	in gene	MergedReg chr2 #20417	1	1	1	0
40302	9	129166528	129169512	2984	3	94.553	105.436	17.255	6.745	1404.56	0.157172	229.861	-1.35512	215	264	38	18	0	0	1	IER5L	10241	downstream	MergedReg chr9 #40302	1	1	1	0
6006	11	11841038	11843608	2570	4	68.912	68.287	22.363	8.744	790.642	-0.0131443	256.575	-1.35475	132	131	76	21	1	1	1	USP47	900	in gene	MergedReg chr11 #6006	1	1	1	0
27430	3	149383783	149389448	5665	4	80.367	97.966	16.124	6.305	2477.58	0.285678	407.779	-1.35464	148	170	45	17	0	1	3	TM4SF1, TM4SF1-AS1, LOC105374151	-8755, 8837, 18170	upstream, downstream, downstream	MergedReg chr3 #27430	1	1	1	0
23337	20	19878912	19890957	12045	6	115.263	129.496	25.785	10.098	6963.3	0.167978	1386.52	-1.35246	251	296	75	25	0	0	1	RIN2	127324	in gene	MergedReg chr20 #23337	1	1	1	0
34301	6	151057534	151064540	7006	5	73.374	92.749	12.744	4.991	2900.89	0.338063	398.591	-1.35242	189	216	57	15	0	0	1	MTHFD1L	195358	in gene	MergedReg chr6 #34301	1	1	1	0
8658	12	62784138	62788399	4261	4	81.549	118.865	22.88	8.962	2261.09	0.543585	435.231	-1.35219	225	302	102	32	0	0	1	PPM1H	148617	in gene	MergedReg chr12 #8658	1	1	1	0
36684	7	139913291	139918101	4810	4	89.74	126.627	18.4	7.208	2719.09	0.496762	395.107	-1.35203	218	254	51	17	0	0	1	TBXAS1	137448	in gene	MergedReg chr7 #36684	1	1	1	0
8217	12	46383618	46388185	4567	4	78.62	113.528	20.127	7.887	2314.65	0.53008	410.357	-1.35158	202	235	68	23	1	1	2	LOC102723757, LOC100288798	13118, 2225	downstream, in gene	MergedReg chr12 #8217	1	1	1	0
1657	1	93613037	93619654	6617	4	79.855	83.382	11.585	4.54	2463.12	0.0623532	342.223	-1.35149	163	181	32	12	0	0	1	BCAR3	230805	in gene	MergedReg chr1 #1657	1	1	1	0
7506	11	123061047	123064116	3069	3	56.906	49.833	17.054	6.684	779.663	-0.191479	233.655	-1.35133	126	130	49	16	1	5	6	HSPA8, SNORD14E, SNORD14D, SNORD14C, LOC101929289, CLMP	-215, -4425, -3586, -3159, 114, 132718	upstream, upstream, upstream, upstream, in gene, downstream	MergedReg chr11 #7506	1	1	1	0
1689	1	94321405	94328343	6938	2	44.037	49.447	9.498	3.723	1531.53	0.167167	294.184	-1.35116	104	94	24	10	0	1	1	LOC105378859	5176	in gene	MergedReg chr1 #1689	1	1	0	0
8331	12	50109149	50111797	2648	2	125.012	90.626	19.663	7.711	1477.82	-0.46407	232.445	-1.35049	194	164	33	18	1	1	3	SMARCD1, GPD1, COX14	25273, 6654, 838	downstream, in gene, in gene	MergedReg chr12 #8331	1	1	0	0
26935	3	112772126	112781439	9313	6	87.106	120.625	19.134	7.505	5015.09	0.469685	795.513	-1.35021	189	255	56	22	0	0	0				MergedReg chr3 #26935	1	1	1	0
20921	2	85953971	85956915	2944	3	62.989	37.946	17.315	6.793	827.855	-0.731152	227.569	-1.3499	116	94	49	19	0	0	0				MergedReg chr2 #20921	1	1	1	0
41628	X	123801725	123806079	4354	4	77.625	85.728	18.828	7.388	1666.34	0.143245	365.969	-1.34962	170	252	65	18	0	0	0				MergedReg chrX #41628	1	1	1	0
26389	3	54043945	54050391	6446	5	97.398	134.831	19.388	7.609	3880	0.469188	557.924	-1.34939	196	261	65	17	0	0	1	LOC105377095	-12164	upstream	MergedReg chr3 #26389	1	1	1	0
39036	9	33288932	33291521	2589	4	61.864	61.358	19.025	7.469	715.026	-0.0118487	219.892	-1.34891	146	176	64	19	1	2	3	CHMP5, NFX1, LOC105376019	25347, -194, -384	downstream, upstream, upstream	MergedReg chr9 #39036	1	1	1	0
40092	9	122190120	122193686	3566	4	51.063	37.703	15.391	6.045	812.905	-0.437599	245.019	-1.34827	115	124	57	16	0	0	2	MORN5, LHX6	32045, 36990	in gene, in gene	MergedReg chr9 #40092	1	1	1	0
17188	18	10138181	10143790	5609	4	95.537	95.857	16.526	6.491	2400.28	0.00482421	413.814	-1.34822	224	226	43	14	0	0	0				MergedReg chr18 #17188	1	1	1	0
7083	11	76767330	76774029	6699	6	87.354	86.407	17.254	6.78	2612.43	-0.0157256	516.002	-1.34757	194	210	65	23	0	1	4	LOC105369397, LOC105369396, TSKU, LOC101928837	17992, -2020, -11634, 12383	downstream, upstream, upstream, downstream	MergedReg chr11 #7083	1	1	1	0
8422	12	52229498	52232529	3031	3	49.347	40.653	19.474	7.653	667.727	-0.279601	263.508	-1.34745	87	91	30	13	0	1	2	LINC00592, KRT7	20083, -2157	downstream, upstream	MergedReg chr12 #8422	1	1	0	0
40914	X	41380702	41385658	4956	5	76.89	106.239	15.652	6.155	2350.54	0.466446	346.3	-1.34652	172	194	49	16	0	0	0				MergedReg chrX #40914	1	1	1	0
27239	3	129655209	129658926	3717	2	52.336	59.983	13.103	5.155	995.343	0.19675	217.428	-1.34585	81	110	25	13	0	0	1	TMCC1	236530	in gene	MergedReg chr3 #27239	1	1	0	0
38407	8	125215773	125229825	14052	8	73.704	99.961	18.096	7.121	6270.77	0.439622	1135.2	-1.34552	195	269	81	19	0	0	1	NSMCE2	130981	in gene	MergedReg chr8 #38407	1	1	1	0
32141	6	3402385	3407079	4694	4	49.075	48.646	9.844	3.874	1028.38	-0.0126671	206.285	-1.34542	93	142	27	11	0	1	2	SLC22A23, LOC105374890	51855, -5987	in gene, upstream	MergedReg chr6 #32141	1	1	1	0
14301	16	59992179	59995680	3501	3	69.327	87.855	13.182	5.189	1373.13	0.341707	206.028	-1.34504	169	200	45	15	0	0	1	LOC101927580	138576	in gene	MergedReg chr16 #14301	1	1	1	0
17832	18	70375320	70379526	4206	3	87.204	95.167	13.687	5.39	1786.93	0.126067	256.998	-1.34445	155	164	38	14	0	0	1	LOC101060542	7168	downstream	MergedReg chr18 #17832	1	1	1	0
38454	8	125661959	125666071	4112	4	96.492	114.586	21.062	8.297	2103.47	0.24795	386.638	-1.34398	216	256	62	19	0	0	1	LOC105375746	15860	in gene	MergedReg chr8 #38454	1	1	1	0
8869	12	76024103	76033704	9601	8	86.457	99.507	25.77	10.155	4265.03	0.202815	1104.54	-1.3435	212	197	74	28	1	1	1	PHLDA1	2873	in gene	MergedReg chr12 #8869	1	1	1	0
21319	2	113281561	113285249	3688	2	76.733	59.621	15.509	6.115	1263.35	-0.364027	255.345	-1.34268	131	125	29	14	0	1	1	PAX8	-4455	upstream	MergedReg chr2 #21319	1	1	0	0
19613	19	51358595	51367691	9096	7	134.257	126.676	26.81	10.575	5451.79	-0.0838541	1088.68	-1.34211	251	248	72	27	1	3	4	ETFB, CLDND2, LOC105372445, NKG7	3275, 6098, -7052, 9585	in gene, downstream, upstream, downstream	MergedReg chr19 #19613	1	1	1	0
34725	7	5424165	5427100	2935	4	112.505	104.099	24.681	9.736	1474.12	-0.112033	323.387	-1.342	180	162	61	20	1	1	2	TNRC18, LOC100129484	-2086, 5391	upstream, downstream	MergedReg chr7 #34725	1	1	1	0
17065	18	3592253	3600522	8269	7	93.506	122.429	21.838	8.618	4519.49	0.388814	806.154	-1.34142	215	282	85	27	0	2	3	DLGAP1, DLGAP1-AS1, DLGAP1-AS2	858923, 2273, -7350	in gene, in gene, upstream	MergedReg chr18 #17065	1	1	1	0
16271	17	64928965	64932662	3697	5	54.4	89.07	12.144	4.793	1470.05	0.711333	200.43	-1.34124	137	220	53	13	0	1	2	LRRC37A3, LOC105371862	-11333, -721	upstream, upstream	MergedReg chr17 #16271	1	1	1	0
35974	7	98416386	98420554	4168	4	151.154	168.346	34.223	13.508	3132.44	0.15541	636.792	-1.34115	257	328	114	33	0	0	0				MergedReg chr7 #35974	1	1	1	0
37075	8	19138122	19142963	4841	5	81.742	123	16.867	6.662	2658.23	0.589509	364.523	-1.34018	189	279	75	16	0	0	1	LOC105379301	48818	in gene	MergedReg chr8 #37075	1	1	1	0
36223	7	106061873	106066621	4748	6	92.96	76.419	23.723	9.372	1970.42	-0.282679	502.843	-1.33986	211	241	72	30	0	0	0				MergedReg chr7 #36223	1	1	1	0
35127	7	32666611	32671999	5388	4	89.726	125.946	18.238	7.218	3029.45	0.489207	438.689	-1.33728	165	241	67	17	0	0	0				MergedReg chr7 #35127	1	1	1	0
39019	9	32551118	32553207	2089	3	57.769	61.446	21.492	8.508	573.039	0.0890236	200.432	-1.33691	133	144	60	29	1	2	3	TOPORS, TOPORS-AS1, NDUFB6	466, 1018, 21022	in gene, in gene, downstream	MergedReg chr9 #39019	1	1	1	0
28525	4	11610761	11616424	5663	3	50.808	67.192	10.921	4.325	1698.7	0.403234	276.097	-1.33633	97	127	32	9	0	0	0				MergedReg chr4 #28525	1	1	1	0
19361	19	46065190	46076611	11421	8	80.378	72.809	16.882	6.686	4098.2	-0.142684	860.756	-1.33627	207	219	58	21	0	2	3	IGFL4, LOC400706, IGFL2	-13768, 6729, -7628	upstream, in gene, upstream	MergedReg chr19 #19361	1	1	1	0
12769	15	68816532	68821791	5259	4	84.543	77.567	18.823	7.457	1984.87	-0.124242	441.92	-1.33583	160	163	40	15	1	1	2	ANP32A, ANP32A-IT1	1761, -12060	in gene, upstream	MergedReg chr15 #12769	1	1	1	0
15124	17	10797597	10801574	3977	3	74.128	43.88	14.728	5.837	1316.1	-0.756455	261.488	-1.33526	148	106	34	17	0	0	1	TMEM220-AS1	69808	in gene	MergedReg chr17 #15124	1	1	1	0
27342	3	140466089	140473453	7364	6	55.056	75.183	16.191	6.417	2471.64	0.449507	532.279	-1.33522	172	239	65	14	0	1	2	CLSTN2, LOC105374132	534586, 4788	in gene, in gene	MergedReg chr3 #27342	1	1	1	0
36170	7	102972146	102974919	2773	3	71.517	108.563	28.092	11.138	1343.95	0.602174	347.764	-1.33467	185	265	98	36	0	1	2	FBXL13, NFE4	101309, 95	in gene, in gene	MergedReg chr7 #36170	1	1	1	0
12021	15	32848606	32857145	8539	5	77.502	133.625	18.071	7.165	5093.86	0.785885	688.876	-1.33464	200	316	70	23	0	0	1	FMN1	341909	in gene	MergedReg chr15 #12021	1	1	1	0
4458	10	43337603	43341751	4148	7	60.744	25.519	12.508	4.96	1124.85	-1.25117	231.621	-1.33444	116	55	33	14	0	0	2	LOC105378271, LOC105378270	21189, 16660	in gene, downstream	MergedReg chr10 #4458	1	1	1	0
25359	22	44448036	44451534	3498	5	101.752	102.339	19.037	7.55	1598.13	0.00829889	297.283	-1.33426	185	203	42	20	0	0	1	LOC101927526	6458	downstream	MergedReg chr22 #25359	1	1	1	0
29552	4	123396258	123401207	4949	5	49.039	46.922	11.078	4.396	1083.46	-0.0636651	244.755	-1.33343	83	101	32	11	1	1	1	SPRY1	1941	in gene	MergedReg chr4 #29552	1	1	0	0
18739	19	18376925	18381439	4514	5	37.305	26.589	10.277	4.079	751.762	-0.488539	207.1	-1.33313	82	67	33	10	0	2	4	PGPEP1, GDF15, MIR3189, LRRC25	38600, -6976, -7380, 18443	downstream, upstream, upstream, downstream	MergedReg chr19 #18739	1	1	1	0
18445	19	10745126	10752876	7750	3	82.103	68.314	11.529	4.577	2840.62	-0.265254	398.883	-1.33279	198	144	43	14	0	0	1	DNM2	30948	in gene	MergedReg chr19 #18445	1	1	1	0
36275	7	108233814	108237753	3939	4	64.886	73.26	22.114	8.78	1288.26	0.175118	388.871	-1.33267	151	147	48	18	0	0	1	NRCAM	220614	in gene	MergedReg chr7 #36275	1	1	1	0
23333	20	19859896	19862383	2487	3	72.667	34.282	18.013	7.154	806.798	-1.08385	199.993	-1.33222	140	80	37	12	0	0	1	RIN2	103529	in gene	MergedReg chr20 #23333	1	1	1	0
16233	17	64382910	64392081	9171	5	78.812	112.035	19.923	7.916	4586.93	0.507462	815.687	-1.33159	251	301	88	18	0	0	1	PECAM1	26306	in gene	MergedReg chr17 #16233	1	1	1	0
12474	15	58437665	58445644	7979	5	87.39	128.157	20.201	8.028	4565.02	0.552372	719.57	-1.33131	202	314	57	20	0	1	3	LOC102724766, LIPC, LOC101928694	-10302, 30900, 57081	upstream, in gene, in gene	MergedReg chr15 #12474	1	1	1	0
20291	2	43157180	43161734	4554	3	75.776	47.329	15.203	6.042	1540.55	-0.679017	309.082	-1.33126	157	178	42	16	0	1	1	LOC100506047	-1237	upstream	MergedReg chr2 #20291	1	1	1	0
17273	18	12636538	12642163	5625	3	50.398	56.011	11.875	4.721	1406.53	0.152344	298.2	-1.33076	135	143	37	11	0	0	1	SPIRE1	18752	in gene	MergedReg chr18 #17273	1	1	1	0
27153	3	127745348	127750600	5252	4	87.037	65.372	16.116	6.411	2040.71	-0.412956	377.863	-1.32987	188	153	42	14	0	1	2	MGLL, LOC105374095	75276, 1037	in gene, in gene	MergedReg chr3 #27153	1	1	1	0
23395	20	23142073	23159531	17458	12	88.062	126.945	29.714	11.822	9893.78	0.527612	2315.83	-1.32967	255	366	125	39	0	2	3	LINC00656, LOC100505664, RNA5SP478	-18166, -8809, 10169	upstream, upstream, downstream	MergedReg chr20 #23395	1	1	1	0
39315	9	72552417	72558831	6414	4	76.93	91.05	13.885	5.525	2607.12	0.243113	397.582	-1.32948	128	190	50	13	0	0	2	TMC1, LOC101927191	33823, 21724	in gene, downstream	MergedReg chr9 #39315	1	1	1	0
9461	12	112835994	112840727	4733	4	90.98	109.98	18.574	7.392	2323.82	0.27362	392.459	-1.32925	188	230	50	26	0	0	1	RPH3A	46822	in gene	MergedReg chr12 #9461	1	1	1	0
23329	20	19813943	19818618	4675	5	82.199	138.904	23.699	9.432	2899	0.756895	494.611	-1.32919	166	262	79	22	0	0	1	RIN2	58670	in gene	MergedReg chr20 #23329	1	1	1	0
21728	2	160268129	160272414	4285	4	86.195	87.466	17.248	6.865	1673.18	0.0211181	329.945	-1.3291	184	174	43	12	1	1	2	LOC100505984, RBMS1	1624, 223585	in gene, downstream	MergedReg chr2 #21728	1	1	1	0
20887	2	85436335	85439572	3237	3	77.99	67.911	14.515	5.778	1127.03	-0.199644	209.755	-1.3289	154	149	38	13	1	0	1	SH2D6	19221	downstream	MergedReg chr2 #20887	1	1	1	0
41462	X	106931428	106934734	3306	3	50.515	76.951	13.534	5.388	1135.71	0.607228	199.747	-1.32877	108	168	26	11	0	0	2	CLDN2, MORC4	32917, 67163	downstream, downstream	MergedReg chrX #41462	1	1	0	0
9391	12	109585959	109589368	3409	4	61.104	26.906	14.566	5.802	929.926	-1.18334	221.676	-1.32798	118	55	27	13	0	0	1	MVK	14310	in gene	MergedReg chr12 #9391	1	1	0	0
40792	X	23802241	23808533	6292	5	50.959	55.735	8.291	3.303	1565.56	0.129247	232.888	-1.32777	105	127	22	10	0	0	0				MergedReg chrX #40792	1	1	1	0
4223	10	26481903	26490650	8747	5	64.56	87.681	12.272	4.894	3423.86	0.441624	479.211	-1.32628	138	189	40	13	0	0	1	APBB1IP	48073	in gene	MergedReg chr10 #4223	1	1	1	0
37052	8	17842626	17851902	9276	3	53.076	71.886	11.184	4.462	2976.85	0.437651	463.137	-1.32567	110	140	34	14	0	0	0				MergedReg chr8 #37052	1	1	1	0
39920	9	112064293	112067764	3471	3	67.222	61.269	13.556	5.413	1041.64	-0.133776	210.057	-1.32443	113	135	57	16	0	0	1	SUSD1	109492	in gene	MergedReg chr9 #39920	1	1	1	0
725	1	26989182	26993566	4384	4	99.781	114.533	16.423	6.559	2241.57	0.198926	321.422	-1.32417	223	233	48	17	1	2	2	OSTCP2, TRNP1	-5025, -2293	upstream, upstream	MergedReg chr1 #725	1	1	1	0
4339	10	31936692	31945478	8786	4	50.229	59	8.829	3.529	2314.17	0.232194	346.302	-1.32299	145	158	42	15	0	0	1	ARHGAP12	-12209	upstream	MergedReg chr10 #4339	1	1	1	0
18823	19	28604397	28608629	4232	3	84.515	118.462	21.833	8.727	2238.09	0.487145	412.488	-1.32295	158	226	63	24	0	1	2	LOC101927210, LOC102724908	26215, -175	in gene, upstream	MergedReg chr19 #18823	1	1	1	0
30620	5	57733920	57738643	4723	4	43.23	64.081	10.583	4.231	1351.14	0.567864	223.141	-1.32268	81	158	32	12	0	0	0				MergedReg chr5 #30620	1	1	1	0
8160	12	38123236	38125788	2552	4	74.418	95.253	17.57	7.025	1085.2	0.356113	200.172	-1.32254	171	196	33	15	0	0	0				MergedReg chr12 #8160	1	1	1	0
1547	1	86774617	86782538	7921	8	37.359	59.375	10.671	4.27	2099.6	0.6684	377.344	-1.32139	125	171	41	13	0	0	0				MergedReg chr1 #1547	1	1	1	0
12473	15	58430051	58434584	4533	2	65.014	61.255	16.518	6.61	1315.66	-0.0859228	334.268	-1.32132	121	114	28	12	0	1	3	LOC102724766, LIPC, LOC101928694	-965, 21563, 66418	upstream, in gene, downstream	MergedReg chr15 #12473	1	1	0	0
12817	15	71444370	71448720	4350	3	56.691	54.676	13.698	5.485	1100.92	-0.052212	266.01	-1.3204	141	135	30	11	0	0	1	THSD4	330917	in gene	MergedReg chr15 #12817	1	1	0	0
21412	2	127700261	127702945	2684	4	58.083	49.655	18.024	7.226	695.959	-0.226177	215.966	-1.31865	107	110	37	19	1	1	2	SFT2D3, WDR33	580, 109584	in gene, downstream	MergedReg chr2 #21412	1	1	1	0
5659	10	126196684	126200589	3905	3	36.631	60.369	13.492	5.41	1052.41	0.720743	235.207	-1.3184	80	142	56	11	0	0	1	ADAM12	189922	in gene	MergedReg chr10 #5659	1	1	1	0
18905	19	35317122	35321119	3997	3	99.629	114.315	27.589	11.065	2039.81	0.198377	492.291	-1.31809	198	259	92	31	0	0	2	MAG, CD22	27034, -10046	downstream, upstream	MergedReg chr19 #18905	1	1	1	0
32404	6	14774336	14779308	4972	3	52.462	71.282	11.154	4.474	1582.21	0.442265	247.579	-1.31792	99	155	33	12	0	0	0				MergedReg chr6 #32404	1	1	1	0
30892	5	76786804	76793089	6285	3	67.396	83.914	10.624	4.262	2354.46	0.316249	298.089	-1.31772	167	179	43	14	0	0	0				MergedReg chr5 #30892	1	1	1	0
29708	4	140251851	140255900	4049	3	40.865	35.318	11.444	4.592	738.671	-0.210462	206.861	-1.3174	93	74	34	14	1	1	1	SCOC	-3411	upstream	MergedReg chr4 #29708	1	1	1	0
34815	7	12209875	12213183	3308	3	83.485	92.204	22.126	8.881	1361.66	0.143312	326.754	-1.31695	194	214	58	21	1	1	1	TMEM106B	307	in gene	MergedReg chr7 #34815	1	1	1	0
9794	12	124679204	124686348	7144	5	82.691	100.798	23.982	9.628	3214.74	0.285665	764.855	-1.31664	195	264	53	19	0	1	1	LOC105370049	1428	in gene	MergedReg chr12 #9794	1	1	1	0
13236	15	98784151	98789582	5431	4	93.823	60.465	15.524	6.235	2274.79	-0.633841	376.388	-1.31604	204	135	44	15	0	2	3	IGF1R, LOC105371015, MIR4714	138327, -6572, 2440	in gene, upstream, downstream	MergedReg chr15 #13236	1	1	1	0
32921	6	32967212	32972047	4835	3	94.967	105.417	19.252	7.736	2275.41	0.150609	415.551	-1.31535	193	211	45	17	2	2	2	LOC105375109, BRD2	2924, 969	in gene, in gene	MergedReg chr6 #32921	1	1	1	0
2685	1	179881305	179883332	2027	3	71.016	59.969	25.891	10.406	642.631	-0.243927	234.29	-1.31504	152	135	57	32	1	2	2	TOR1AIP2, TOR1AIP1	-4512, 276	upstream, in gene	MergedReg chr1 #2685	1	1	1	0
38071	8	101503691	101506356	2665	4	56.867	47.133	18.012	7.241	676.565	-0.270854	214.295	-1.3147	109	103	41	15	0	0	1	GRHL2	12617	in gene	MergedReg chr8 #38071	1	1	1	0
5350	10	103892091	103897081	4990	3	47.038	62.071	9.32	3.748	1382.74	0.400093	207.62	-1.31421	93	140	31	12	0	0	1	OBFC1	23701	in gene	MergedReg chr10 #5350	1	1	1	0
16817	17	79931180	79935024	3844	4	65.908	52.608	21.733	8.742	1131.03	-0.325171	372.954	-1.31385	113	123	64	24	0	1	3	LOC101928766, LOC101928738, TBC1D16	-6377, 13745, 102765	upstream, downstream, in gene	MergedReg chr17 #16817	1	1	1	0
30108	4	186930905	186938299	7394	4	79.558	112.368	16.487	6.634	3709.15	0.498152	544.218	-1.31338	140	241	45	15	0	0	2	LOC102723906, LOC105377598	93939, 13435	in gene, downstream	MergedReg chr4 #30108	1	1	1	0
25571	3	5012547	5024533	11986	6	102.706	125.313	22.013	8.858	6705.36	0.287016	1177.89	-1.3133	208	256	65	22	0	0	1	LOC105376934	8498	in gene	MergedReg chr3 #25571	1	1	1	0
5474	10	113091665	113096109	4444	6	43.043	66.698	12.425	5	1323.24	0.631865	246.503	-1.31325	91	151	45	14	0	0	1	TCF7L2	143668	in gene	MergedReg chr10 #5474	1	1	1	0
9310	12	105316353	105320468	4115	2	78.805	11.164	15.125	6.087	1447.69	-2.81943	277.854	-1.31313	150	29	32	14	0	0	1	LOC105369954	8575	in gene	MergedReg chr12 #9310	1	1	0	0
32370	6	13301790	13309428	7638	7	54.703	55.803	10.189	4.102	1902.78	0.0287227	347.427	-1.31261	143	174	39	14	0	1	2	LOC100130357, TBC1D7	-8312, 22974	upstream, in gene	MergedReg chr6 #32370	1	1	1	0
11346	14	65254001	65259131	5130	2	59.25	49.112	12.2	4.912	1356.93	-0.27074	279.402	-1.3125	126	105	37	11	0	0	1	LOC105370536	62195	in gene	MergedReg chr14 #11346	1	1	0	0
4618	10	61834643	61839970	5327	3	54.09	90.587	10.719	4.317	2154.27	0.743942	254.911	-1.31207	120	157	24	13	0	0	0				MergedReg chr10 #4618	1	1	1	0
9201	12	97567156	97569958	2802	4	56.943	53.67	16.852	6.795	712.296	-0.0854026	210.8	-1.31037	105	119	60	18	0	0	1	MIR135A2	4745	downstream	MergedReg chr12 #9201	1	1	1	0
28445	4	6890578	6896971	6393	5	79.47	85.58	13.335	5.377	2442.47	0.106863	380.583	-1.31034	175	198	48	20	0	0	1	KIAA0232	111042	downstream	MergedReg chr4 #28445	1	1	1	0
16916	17	81871297	81872670	1373	3	115.429	97.595	32.881	13.262	707.518	-0.242127	201.543	-1.30996	183	181	60	21	1	1	1	ARHGDIA	-577	upstream	MergedReg chr17 #16916	1	1	1	0
37788	8	73183264	73186887	3623	3	80.57	32.106	18.632	7.518	1303.15	-1.3274	301.356	-1.30936	156	70	48	15	0	0	0				MergedReg chr8 #37788	1	1	1	0
39912	9	112010884	112014988	4104	2	83.664	93.711	13.742	5.547	1716.92	0.163611	251.773	-1.30881	186	217	40	11	0	0	0				MergedReg chr9 #39912	1	1	0	0
16167	17	61409754	61413719	3965	4	75.46	56.54	19.774	7.984	1335.71	-0.41644	350.017	-1.30842	178	141	41	19	1	1	2	TBX2, C17orf82	17038, -15	downstream, upstream	MergedReg chr17 #16167	1	1	1	0
24361	21	34806485	34814914	8429	6	49.311	80.886	11.572	4.673	3043.7	0.713981	435.448	-1.30822	126	230	39	12	0	0	1	RUNX1	238611	in gene	MergedReg chr21 #24361	1	1	1	0
15451	17	30330804	30334939	4135	3	72.891	57.388	11.318	4.574	1345.55	-0.344992	208.928	-1.30709	173	185	27	11	0	1	1	TMIGD1	1205	in gene	MergedReg chr17 #15451	1	1	0	0
35317	7	46544594	46547183	2589	4	49.185	50.765	17.284	6.988	586.744	0.0456158	199.769	-1.30649	77	95	46	12	0	0	0				MergedReg chr7 #35317	1	1	1	0
35049	7	28033520	28039192	5672	3	90.723	95.203	14.525	5.875	2410.68	0.0695387	367.794	-1.30588	205	217	40	14	0	1	2	JAZF1, LOC105375208	144462, -1213	in gene, upstream	MergedReg chr7 #35049	1	1	1	0
1840	1	109790410	109794885	4475	4	44.107	36.371	11.6	4.693	881.155	-0.278219	231.741	-1.30554	97	69	38	9	0	0	0				MergedReg chr1 #1840	1	1	1	0
35045	7	27915543	27919253	3710	4	86.224	73.078	19.69	7.966	1428.09	-0.238652	326.116	-1.30554	176	144	61	17	0	0	1	JAZF1	263420	in gene	MergedReg chr7 #35045	1	1	1	0
32522	6	21586804	21590289	3485	6	63.679	61.358	17.505	7.083	990.72	-0.0535662	272.343	-1.30533	116	110	34	13	1	1	1	SOX4	-5195	upstream	MergedReg chr6 #32522	1	1	1	0
22821	2	234677209	234681188	3979	5	86.224	102.36	18.976	7.68	1818.26	0.247491	337.078	-1.305	190	250	44	19	0	0	0				MergedReg chr2 #22821	1	1	1	0
28784	4	40253507	40257718	4211	2	75.305	63.947	12.275	4.969	1415.67	-0.235869	230.759	-1.3047	135	135	32	13	0	0	1	RHOH	64601	downstream	MergedReg chr4 #28784	1	1	0	0
36759	7	150367939	150370603	2664	5	69.904	57.313	18.434	7.47	831.358	-0.286513	219.233	-1.30319	123	105	35	16	1	2	4	LOC105375563, REPIN1, ZNF775, LOC105375564	-427, 1042, -10030, 14735	upstream, in gene, upstream, downstream	MergedReg chr7 #36759	1	1	1	0
39608	9	94865498	94871643	6145	3	61.802	71.088	13.068	5.298	1950.16	0.201953	358.495	-1.30252	154	214	47	15	0	0	1	C9orf3	141966	in gene	MergedReg chr9 #39608	1	1	1	0
29700	4	140149791	140155040	5249	4	55.394	50.891	15.364	6.233	1298.05	-0.122319	360.025	-1.30156	108	130	50	22	4	1	1	MAML3	1664	in gene	MergedReg chr4 #29700	1	1	1	0
28758	4	39611644	39618570	6926	2	43.336	51.369	7.244	2.939	1588.31	0.245332	223.982	-1.30146	96	105	16	6	0	0	1	SMIM14	23754	in gene	MergedReg chr4 #28758	1	1	0	0
17132	18	8792172	8802320	10148	5	85.558	69.243	15.574	6.32	3876.08	-0.305235	705.558	-1.30114	178	182	37	19	0	0	1	MTCL1	91668	in gene	MergedReg chr18 #17132	1	1	1	0
16307	17	65583788	65589807	6019	4	75.09	83.862	19.553	7.936	2253.42	0.159396	525.4	-1.30091	165	200	68	21	0	0	0				MergedReg chr17 #16307	1	1	1	0
26525	3	59815435	59821637	6202	5	76.814	107.01	14.897	6.047	2962.84	0.478304	412.461	-1.30073	190	266	50	14	0	0	1	FHIT	1432923	in gene	MergedReg chr3 #26525	1	1	1	0
12172	15	41115123	41117082	1959	3	79.066	86.475	25.361	10.295	756.27	0.129226	221.796	-1.30067	175	178	58	20	1	1	1	INO80	252	in gene	MergedReg chr15 #12172	1	1	1	0
28192	3	195149959	195155755	5796	4	60.166	72.177	14.232	5.779	1867.58	0.262591	368.253	-1.30025	142	181	55	14	0	2	3	XXYLT1, XXYLT1-AS2, LOC105374296	118309, 4986, -1595	in gene, downstream, upstream	MergedReg chr3 #28192	1	1	1	0
1688	1	94315787	94320576	4789	2	46.927	41.513	9.427	3.828	1003.27	-0.176855	201.544	-1.30021	87	100	16	9	0	0	1	LOC105378859	11869	in gene	MergedReg chr1 #1688	1	1	0	0
35030	7	27604205	27609672	5467	3	65.696	46.86	12.435	5.053	1603.39	-0.487449	303.492	-1.29919	180	112	50	15	0	1	2	HIBADH, TSL	56063, -9036	in gene, upstream	MergedReg chr7 #35030	1	1	1	0
18813	19	28422377	28426915	4538	3	83.324	78.789	17.331	7.049	1688.05	-0.0807379	351.107	-1.29786	190	203	50	15	0	0	0				MergedReg chr19 #18813	1	1	1	0
3053	1	207049849	207053105	3256	2	71.314	67.48	14.382	5.853	1036.6	-0.0797254	209.053	-1.29702	117	127	29	18	2	1	2	PFKFB2, YOD1	17061, 1656	in gene, in gene	MergedReg chr1 #3053	1	1	0	0
13721	16	15588923	15592848	3925	5	62.366	81.724	15.283	6.22	1431.99	0.39	267.794	-1.29694	147	258	85	25	0	0	2	C16orf45, KIAA0430	156417, 52281	in gene, downstream	MergedReg chr16 #13721	1	1	1	0
5485	10	113956670	113961232	4562	3	58.315	70.699	11.371	4.629	1439.86	0.277823	231.583	-1.29659	120	152	32	13	0	0	0				MergedReg chr10 #5485	1	1	0	0
39519	9	91036668	91039572	2904	4	76.187	79.736	26.879	10.945	1033.72	0.0656864	348.467	-1.29621	157	178	62	20	0	0	0				MergedReg chr9 #39519	1	1	1	0
8300	12	49059219	49061275	2056	3	69.562	69.562	23.828	9.703	638.48	0	218.707	-1.29616	125	144	80	27	1	1	2	KMT2D, RHEBL1	1648, 9778	in gene, downstream	MergedReg chr12 #8300	1	1	1	0
37300	8	29493164	29500583	7419	3	48.681	62.621	12.342	5.026	2074.04	0.363288	408.774	-1.29609	137	161	42	16	0	0	0				MergedReg chr8 #37300	1	1	1	0
23568	20	35262990	35264919	1929	3	137.35	50.7	23.65	9.633	1182.8	-1.4378	203.665	-1.29578	231	111	53	19	0	0	1	MMP24	37218	in gene	MergedReg chr20 #23568	1	1	1	0
23361	20	22410349	22413746	3397	3	93.198	105.991	22.67	9.236	1607.37	0.185571	343.795	-1.29544	183	227	62	20	0	0	1	LOC284788	8596	in gene	MergedReg chr20 #23361	1	1	1	0
16819	17	79949663	79953035	3372	3	93.623	84.151	18.566	7.566	1409.36	-0.153883	279.485	-1.29506	173	169	41	15	1	0	1	TBC1D16	84518	in gene	MergedReg chr17 #16819	1	1	1	0
39312	9	72524581	72528762	4181	4	83.446	91.408	18.346	7.477	1706.15	0.131478	342.431	-1.29493	167	205	60	14	0	1	2	LOC101927234, TMC1	1327, 4870	in gene, in gene	MergedReg chr9 #39312	1	1	1	0
3961	10	6295599	6302388	6789	3	46.052	50.373	11.42	4.655	1526.71	0.129387	346.118	-1.29471	82	90	52	16	0	0	0				MergedReg chr10 #3961	1	1	1	0
38757	8	144102919	144104968	2049	4	77.922	49	29.078	11.859	712.778	-0.669249	265.986	-1.29395	146	104	55	25	1	3	4	CYC1, SHARPIN, MAF1, KIAA1875	8908, 294, -459, -3783	downstream, in gene, upstream, upstream	MergedReg chr8 #38757	1	1	1	0
34896	7	17557826	17561050	3224	3	45.02	58.52	17.8	7.26	842.27	0.378364	256.193	-1.29384	106	153	38	16	0	1	1	LOC101927630	-529	upstream	MergedReg chr7 #34896	1	1	0	0
37907	8	89610478	89612670	2192	4	54.118	66.147	22.75	9.279	647.296	0.289567	222.625	-1.29383	121	129	68	26	0	0	0				MergedReg chr8 #37907	1	1	1	0
40991	X	45848927	45852818	3891	7	56.844	57.738	16.787	6.849	1002.94	0.0225131	291.599	-1.29338	157	131	40	18	1	1	1	LOC401585	618	in gene	MergedReg chrX #40991	1	1	1	0
39476	9	87791712	87794884	3172	4	74.75	94.8	21.61	8.82	1342.44	0.342813	306.013	-1.29285	204	287	74	25	0	0	0				MergedReg chr9 #39476	1	1	1	0
33305	6	48824634	48829534	4900	5	48.092	90.105	9.307	3.799	1971.05	0.90581	203.591	-1.2927	112	196	26	12	0	0	0				MergedReg chr6 #33305	1	1	1	0
19131	19	41264201	41266551	2350	3	86.48	90.781	22.534	9.205	952.39	0.0700239	236.406	-1.29161	196	204	72	22	1	2	3	AXL, LOC105372402, HNRNPUL1	46177, -1094, 2900	downstream, upstream, in gene	MergedReg chr19 #19131	1	1	1	0
7731	12	6360642	6365323	4681	5	103.356	105.993	22.589	9.228	2214.97	0.0363468	472.05	-1.29153	236	254	62	24	1	1	2	SCNN1A, LOC105369626	14375, -2347	in gene, upstream	MergedReg chr12 #7731	1	1	1	0
17734	18	58995220	58999873	4653	2	51.103	76.418	11.521	4.707	1587.38	0.580505	239.318	-1.29139	106	147	27	12	0	0	1	ZNF532	134946	downstream	MergedReg chr18 #17734	1	1	0	0
38226	8	117397178	117400132	2954	4	62.871	58.591	15.677	6.409	829.111	-0.101716	206.74	-1.29048	127	139	50	26	0	0	1	LOC105375716	122040	in gene	MergedReg chr8 #38226	1	1	1	0
3731	1	244833099	244836917	3818	3	79.798	88.412	16.277	6.655	1506.95	0.14789	277.436	-1.29032	187	209	45	16	1	1	2	COX20, HNRNPU-AS1	-329, 11933	upstream, downstream	MergedReg chr1 #3731	1	1	1	0
7169	11	85826265	85832363	6098	6	35.068	52.639	7.735	3.163	1433	0.585977	210.572	-1.29011	98	144	34	10	0	0	0				MergedReg chr11 #7169	1	1	1	0
36172	7	102990498	102994448	3950	4	124.317	155.602	31.081	12.711	2743.87	0.323837	548.08	-1.28996	226	268	92	33	0	0	1	FBXL13	82368	in gene	MergedReg chr7 #36172	1	1	1	0
30809	5	72597147	72602203	5056	4	49.829	52.646	9.766	3.994	1188.3	0.0793383	220.433	-1.28993	161	167	24	9	0	0	1	LOC102477328	60994	in gene	MergedReg chr5 #30809	1	1	0	0
39760	9	105063337	105066370	3033	4	72.221	116.653	24.379	9.978	1579.5	0.691733	330.096	-1.28882	145	229	57	21	0	0	0				MergedReg chr9 #39760	1	1	1	0
7641	12	569973	572981	3008	2	130.979	107.234	23.394	9.585	1758.86	-0.288573	314.148	-1.28729	195	191	46	20	1	0	2	B4GALNT3, NINJ2	111100, 92264	downstream, in gene	MergedReg chr12 #7641	1	1	0	0
20939	2	86692935	86696666	3731	3	53.586	85.888	13.569	5.56	1430.57	0.6806	226.009	-1.28716	128	240	58	22	0	0	1	RNF103-CHMP3	26322	in gene	MergedReg chr2 #20939	1	1	1	0
36591	7	134601236	134605280	4044	3	81.843	74.819	15.37	6.299	1477.56	-0.129454	277.483	-1.28692	187	173	52	14	0	0	0				MergedReg chr7 #36591	1	1	1	0
4592	10	60973972	60980485	6513	2	48.725	53.931	7.613	3.12	1568.09	0.146453	221.355	-1.28692	117	116	18	7	0	0	2	RHOBTB1, LOC105378321	24240, 9841	in gene, downstream	MergedReg chr10 #4592	1	1	0	0
9517	12	117683986	117688110	4124	4	102.953	81.139	19.512	8	1895.44	-0.343518	359.23	-1.28629	206	225	48	17	0	0	1	KSR2	283055	in gene	MergedReg chr12 #9517	1	1	1	0
7926	12	14256034	14259087	3053	4	57.632	69.8	23.347	9.579	951.337	0.276357	318.207	-1.28529	117	164	71	31	0	1	1	GNAI2P1	2734	downstream	MergedReg chr12 #7926	1	1	1	0
6391	11	46271923	46275772	3849	2	85.042	47.667	17.117	7.025	1461.28	-0.835185	294.122	-1.28486	146	146	39	17	0	2	2	LOC101928919, CREB3L1	796, -3791	in gene, upstream	MergedReg chr11 #6391	1	1	0	0
6024	11	12084632	12088322	3690	2	91.353	82.716	16.69	6.853	1504.88	-0.143286	274.938	-1.28418	173	180	32	16	0	0	0				MergedReg chr11 #6024	1	1	0	0
16078	17	58005780	58008116	2336	3	77.918	73.041	24.384	10.014	812.573	-0.0932501	254.29	-1.28392	190	198	51	19	1	1	1	SRSF1	398	in gene	MergedReg chr17 #16078	1	1	1	0
36112	7	101814243	101815668	1425	5	100.773	47.864	34.955	14.364	641.078	-1.0741	222.37	-1.28304	169	80	47	26	1	1	1	CUX1	-949	upstream	MergedReg chr7 #36112	1	1	1	0
1666	1	93845563	93848409	2846	5	42.146	33.461	19.562	8.045	535.48	-0.332915	248.542	-1.28189	73	53	84	37	2	3	3	BCAR3, MIR760, TRR-TCT1-1	164, 154, -587	in gene, downstream, upstream	MergedReg chr1 #1666	1	1	1	1
8436	12	52923909	52928540	4631	5	127.514	135.861	25.874	10.646	2808.8	0.0914757	534.922	-1.28119	238	278	71	29	0	0	1	KRT8	23642	in gene	MergedReg chr12 #8436	1	1	1	0
6565	11	61964732	61971979	7247	6	72.837	86.181	16.181	6.661	2788.19	0.242698	523.499	-1.28049	188	223	50	14	1	2	3	BEST1, FTH1, LOC399900	21640, -695, 617	downstream, upstream, in gene	MergedReg chr11 #6565	1	1	1	0
23071	20	4133670	4138399	4729	4	114.871	120.272	18.816	7.747	2539.14	0.0662862	397.236	-1.28025	218	251	39	20	0	0	0				MergedReg chr20 #23071	1	1	1	0
19038	19	38844728	38850301	5573	5	68.316	65.678	16.558	6.822	1699.67	-0.0568133	411.954	-1.27926	193	199	53	17	1	1	1	HNRNPL	4825	in gene	MergedReg chr19 #19038	1	1	1	0
27587	3	159168773	159172479	3706	3	66.765	107.887	14.791	6.096	1784.95	0.692357	244.712	-1.27878	136	220	55	14	0	0	2	IQCJ-SCHIP1, IQCJ	101374, 101374	in gene, in gene	MergedReg chr3 #27587	1	1	1	0
8419	12	52213746	52217042	3296	3	70.563	41.291	25.709	10.602	1038.28	-0.773085	378.29	-1.27794	128	117	62	24	0	1	2	C12orf80, LINC00592	-4539, 4464	upstream, in gene	MergedReg chr12 #8419	1	1	1	0
35797	7	84021016	84026461	5445	6	30.924	47.035	12.418	5.124	1143.33	0.605008	301.857	-1.27709	69	102	66	14	0	0	1	SEMA3A	468986	in gene	MergedReg chr7 #35797	1	1	1	0
21719	2	160204477	160210745	6268	3	78.066	82.49	15.826	6.531	2308.25	0.0795249	442.845	-1.27692	187	209	55	18	0	1	1	ITGB6	-7298	upstream	MergedReg chr2 #21719	1	1	1	0
3582	1	234610040	234615566	5526	6	101.48	132.561	23.601	9.74	3270.23	0.385461	582.228	-1.27685	204	260	79	30	1	1	1	IRF2BP2	-3278	upstream	MergedReg chr1 #3582	1	1	1	0
3716	1	244321650	244328240	6590	5	50.282	65.451	12.757	5.265	1925.55	0.380373	375.306	-1.27678	131	193	28	14	0	1	1	LOC105373262	206	in gene	MergedReg chr1 #3716	1	1	1	0
27797	3	177299013	177302072	3059	3	76.558	48.863	15.316	6.326	1045.5	-0.647811	209.159	-1.27567	144	124	52	14	0	0	1	LINC00501	6100	in gene	MergedReg chr3 #27797	1	1	1	0
23225	20	10669221	10676211	6990	6	71.642	79.656	15.546	6.422	2485.69	0.152977	485.118	-1.27545	176	176	42	15	1	2	2	JAG1, LOC105372526	1330, -8760	in gene, upstream	MergedReg chr20 #23225	1	1	1	0
29999	4	174519266	174524380	5114	4	44.39	38.685	12.629	5.217	1013.44	-0.19846	288.325	-1.27545	112	84	37	15	1	2	2	HPGD, LOC102723627	1075, -1215	in gene, upstream	MergedReg chr4 #29999	1	1	1	0
7927	12	14259524	14261534	2010	3	64.677	98.113	24.597	10.161	880.389	0.601192	220.714	-1.27544	126	201	61	29	0	0	1	GNAI2P1	5703	downstream	MergedReg chr12 #7927	1	1	1	0
34876	7	17040115	17044249	4134	3	51.806	111.233	12.721	5.264	2052.84	1.10239	234.771	-1.27298	104	194	42	12	0	0	0				MergedReg chr7 #34876	1	1	1	0
40339	9	129595602	129599199	3597	4	78.857	80.821	20.304	8.402	1297.83	0.0354914	326.042	-1.27296	196	206	62	17	1	0	1	NTMT1	-11484	upstream	MergedReg chr9 #40339	1	1	1	0
31697	5	149470325	149475256	4931	4	62.779	61.13	11.201	4.636	1381.98	-0.0384015	246.572	-1.27268	148	139	32	12	0	0	0				MergedReg chr5 #31697	1	1	1	0
35271	7	44489791	44491508	1717	3	59.13	62.296	27.148	11.241	477.51	0.0752493	208.094	-1.27208	112	144	71	28	1	1	1	NUDCD3	229	in gene	MergedReg chr7 #35271	1	1	1	0
16289	17	65061101	65068158	7057	5	85.427	110.536	17.704	7.332	3482.38	0.371752	557.755	-1.2718	210	263	60	20	0	1	1	GNA13	-7827	upstream	MergedReg chr17 #16289	1	1	1	0
35009	7	27114862	27118058	3196	3	101.1	129.13	17.59	7.29	1842.41	0.353041	250.972	-1.27076	217	246	39	17	1	2	3	HOXA3, LOC105375205, HOXA-AS2	36121, 2330, -5459	in gene, in gene, upstream	MergedReg chr7 #35009	1	1	1	0
27581	3	158767879	158772052	4173	3	59.469	47.831	12.608	5.227	1107.88	-0.314192	234.88	-1.27028	124	124	25	15	0	0	1	LOC100287290	37524	in gene	MergedReg chr3 #27581	1	1	0	0
23467	20	31601493	31613156	11663	11	152.548	161.644	51.885	21.512	8416.31	0.0835567	2701.49	-1.27018	266	285	202	82	3	3	3	LOC105372588, ID1, MIR3193	-2134, 2041, 138	upstream, downstream, downstream	MergedReg chr20 #23467	1	1	1	1
37802	8	73356731	73359801	3070	5	62.24	42.667	21.729	9.01	853.021	-0.544721	297.804	-1.27002	119	125	71	26	0	1	2	LOC101926926, LOC105375899	-1805, 12322	upstream, downstream	MergedReg chr8 #37802	1	1	1	0
26081	3	42128336	42132552	4216	3	73.538	49.689	12.106	5.023	1384.09	-0.565563	227.852	-1.2691	170	116	42	11	0	1	2	TRAK1, LOC105377047	116642, 993	in gene, in gene	MergedReg chr3 #26081	1	1	1	0
13275	15	100720279	100725534	5255	4	71.482	83.811	14.634	6.073	1966.19	0.22956	343.311	-1.26884	157	180	58	25	0	0	1	LOC105371024	6854	in gene	MergedReg chr15 #13275	1	1	1	0
13687	16	14398163	14402533	4370	4	80.723	94.883	13.671	5.679	1851.07	0.23317	266.707	-1.26741	179	242	33	14	0	0	0				MergedReg chr16 #13687	1	1	1	0
20265	2	42131220	42135139	3919	4	93.203	96.219	20.27	8.423	1683.4	0.0459454	354.635	-1.26694	181	185	70	29	0	0	1	LOC102723824	37052	downstream	MergedReg chr2 #20265	1	1	1	0
21755	2	162088353	162094371	6018	4	75.229	108.83	14.606	6.074	2923.83	0.532715	392.406	-1.26584	160	207	38	15	0	0	0				MergedReg chr2 #21755	1	1	1	0
36042	7	100002729	100005473	2744	3	78.361	17.058	17.721	7.372	959.922	-2.19969	217.082	-1.26533	155	61	58	12	0	0	2	LOC100128334, LOC105375423	11704, 4650	downstream, in gene	MergedReg chr7 #36042	1	1	1	0
36839	7	155950104	155954147	4043	3	75.622	86.953	16.52	6.874	1569.42	0.20143	298.171	-1.26499	170	219	48	24	0	1	2	LOC105375596, LOC389602	-7152, -10507	upstream, upstream	MergedReg chr7 #36839	1	1	1	0
23229	20	10714620	10718403	3783	4	39.008	46.748	12.454	5.185	789.499	0.261135	210.328	-1.26419	97	112	31	11	0	0	0				MergedReg chr20 #23229	1	1	0	0
28431	4	6687953	6691342	3389	2	82.226	51.585	13.245	5.519	1244.04	-0.672643	200.39	-1.26297	187	128	29	11	0	2	2	LOC339988, S100P	1082, -4192	in gene, upstream	MergedReg chr4 #28431	1	1	0	0
8246	12	47188238	47192555	4317	3	58.718	79.341	17.807	7.422	1529.09	0.434264	343.182	-1.26256	131	178	38	14	0	1	2	PCED1B, MIR4698	110793, 2584	in gene, downstream	MergedReg chr12 #8246	1	1	1	0
22653	2	229443363	229447741	4378	4	68.441	98.221	14.191	5.918	1919.69	0.521171	277.358	-1.26179	152	211	48	17	0	0	1	DNER	269018	in gene	MergedReg chr2 #22653	1	1	1	0
20892	2	85498156	85501578	3422	3	72.187	82.673	15.037	6.271	1262.98	0.195677	229.717	-1.26175	165	203	51	27	0	0	0				MergedReg chr2 #20892	1	1	1	0
28231	3	196335614	196341869	6255	5	101.719	133.551	19.431	8.104	3729.29	0.392802	542.593	-1.26165	259	279	62	23	0	2	2	TM4SF19-TCTEX1D2, TM4SF19	-321, -321	upstream, upstream	MergedReg chr3 #28231	1	1	1	0
8124	12	31728991	31735616	6625	6	81.346	92	21.663	9.038	2720.98	0.177562	640.703	-1.26116	169	229	65	24	1	1	2	AMN1, LOC105369722	-1911, 8795	upstream, downstream	MergedReg chr12 #8124	1	1	1	0
3373	1	224563622	224566984	3362	3	90.686	116.705	16.257	6.784	1751.62	0.363915	244	-1.26085	211	263	61	19	0	0	1	CNIH3	130513	in gene	MergedReg chr1 #3373	1	1	1	0
35181	7	36278614	36282988	4374	2	114.394	116.511	17.803	7.43	2275.09	0.0264548	347.635	-1.26069	218	225	40	16	0	0	1	EEPD1	127574	in gene	MergedReg chr7 #35181	1	1	0	0
41644	X	123960500	123963910	3410	4	64.692	81.748	15.009	6.264	1244.47	0.337596	228.485	-1.26067	159	169	32	16	1	2	2	LOC101928402, STAG2	-864, 1645	upstream, in gene	MergedReg chrX #41644	1	1	1	0
38425	8	125338916	125344462	5546	4	58.035	80.607	17.491	7.301	1995.74	0.473982	433.058	-1.26045	131	171	66	22	0	0	1	NSMCE2	249871	in gene	MergedReg chr8 #38425	1	1	1	0
36279	7	108242931	108250722	7791	6	100.152	103.061	26.951	11.25	3584.59	0.0413073	937.389	-1.26041	220	263	117	32	0	0	1	NRCAM	209571	in gene	MergedReg chr7 #36279	1	1	1	0
16227	17	64317869	64322216	4347	3	84.573	72.5	18.802	7.851	1641.24	-0.222216	364.876	-1.25994	152	142	36	17	0	0	1	PECAM1	93759	in gene	MergedReg chr17 #16227	1	1	1	0
8948	12	82634222	82636956	2734	3	72.918	109.988	19.153	8	1342.44	0.592999	233.769	-1.2595	206	271	55	25	0	0	0				MergedReg chr12 #8948	1	1	1	0
8166	12	38384404	38387511	3107	4	80.423	98.866	19.979	8.351	1371.32	0.297866	277.119	-1.25846	188	266	59	20	0	0	0				MergedReg chr12 #8166	1	1	1	0
13045	15	84980174	84983022	2848	4	63.023	44.854	17.685	7.393	801.292	-0.490642	224.852	-1.25829	119	83	37	17	1	1	2	SLC28A1, PDE8A	97021, 1085	downstream, in gene	MergedReg chr15 #13045	1	1	1	0
27563	3	157086413	157091096	4683	4	95.199	131.575	18.788	7.863	2750.74	0.466867	392.787	-1.25666	212	245	57	20	1	1	3	LINC00880, LOC105374177, LINC00881	34248, 5921, -1127	in gene, downstream, upstream	MergedReg chr3 #27563	1	1	1	0
19930	2	20179385	20187163	7778	2	45.782	43.572	7.975	3.339	1589.7	-0.0713792	276.918	-1.25607	116	127	17	11	0	1	1	LOC105373464	2773	in gene	MergedReg chr2 #19930	1	1	0	0
1565	1	87794339	87798446	4107	2	71.852	69.141	12.484	5.228	1317.39	-0.0554868	228.892	-1.25575	153	162	27	13	0	0	0				MergedReg chr1 #1565	1	1	0	0
26066	3	41264956	41269729	4773	5	51.473	65.62	12.927	5.414	1398.23	0.35032	275.449	-1.25562	142	191	61	22	0	0	2	ULK4, LOC105377046	695545, 6012	in gene, in gene	MergedReg chr3 #26066	1	1	1	0
8713	12	65630831	65633733	2902	4	47.528	51.681	15.868	6.648	669.546	0.120856	205.576	-1.25513	94	110	40	16	0	0	3	LOC100507065, LOC105369807, LOC105369806	10090, 50075, 9972	in gene, downstream, downstream	MergedReg chr12 #8713	1	1	1	0
8210	12	45990756	45992599	1843	3	105.018	113.965	28.579	11.982	937.667	0.117954	235.139	-1.25409	153	212	63	24	2	2	2	SCAF11, LOC105369970	363, 1615	in gene, in gene	MergedReg chr12 #8210	1	1	1	0
8647	12	62601751	62605749	3998	3	96.584	121.824	26.456	11.096	2174.34	0.334942	472.192	-1.25356	211	250	73	28	1	2	3	MON2, LINC01465, MIRLET7I	136933, -316, 64	downstream, upstream, in gene	MergedReg chr12 #8647	1	1	1	0
23466	20	31590464	31597655	7191	4	122.138	133.018	36.484	15.302	4270.23	0.123109	1171.23	-1.25354	274	315	100	40	0	0	3	LOC105372588, ID1, MIR3193	11131, -11224, -13127	downstream, upstream, upstream	MergedReg chr20 #23466	1	1	1	0
3044	1	206924121	206928685	4564	2	52.126	33.301	11.546	4.843	1062.07	-0.646438	235.25	-1.25342	111	55	32	12	0	1	2	FAIM3, PIGR	-4370, 20063	upstream, downstream	MergedReg chr1 #3044	1	1	0	0
6878	11	68008770	68015962	7192	3	89.058	87.402	14.335	6.013	2859.4	-0.0270789	460.256	-1.25339	198	183	37	17	0	2	3	UNC93B1, ALDH3B1, LOC105369361	-8241, 3819, 18226	upstream, in gene, downstream	MergedReg chr11 #6878	1	1	1	0
3814	10	3089875	3106644	16769	6	64.677	62.082	10.948	4.593	4841.82	-0.0590777	819.585	-1.25316	181	181	39	13	2	0	1	PFKP	30785	in gene	MergedReg chr10 #3814	1	1	1	0
23396	20	23159630	23165830	6200	6	62.686	58.273	26.222	11.005	1735.06	-0.105316	725.788	-1.25262	150	121	75	35	0	2	2	LOC100505664, RNA5SP478	3119, -1759	in gene, upstream	MergedReg chr20 #23396	1	1	1	0
36920	8	8309219	8316953	7734	4	52.66	73.631	10.346	4.343	2542.24	0.483606	357.214	-1.25231	135	174	50	13	0	0	1	SGK223	73357	downstream	MergedReg chr8 #36920	1	1	1	0
35999	7	99206248	99213781	7533	7	139.136	142.043	30.906	12.983	4776.83	0.029832	1039.35	-1.25126	273	316	78	31	0	0	1	KPNA7	9319	in gene	MergedReg chr7 #35999	1	1	1	0
36051	7	100126073	100127999	1926	3	84.717	55.867	33.8	14.2	728.415	-0.600655	290.62	-1.25113	181	129	64	23	1	3	4	TAF6, CNPY4, MBLAC1, LOC105375425	-7178, 7394, 342, -3635	upstream, downstream, in gene, upstream	MergedReg chr7 #36051	1	1	1	0
17399	18	23591844	23596191	4347	3	76.348	103.696	15.793	6.637	2012.35	0.441698	306.483	-1.25068	175	244	60	20	0	1	2	NPC1, ANKRD29	-7400, 68875	upstream, downstream	MergedReg chr18 #17399	1	1	1	0
25565	3	4897453	4902795	5342	3	69.503	96.599	16.066	6.752	2303.71	0.474933	383.145	-1.25062	135	194	50	13	0	0	1	BHLHE40-AS1	79837	in gene	MergedReg chr3 #25565	1	1	1	0
38210	8	116399976	116405364	5388	3	71.131	87.429	16.798	7.06	2102.98	0.297633	404.052	-1.25055	202	202	53	20	0	0	1	LOC102723447	48002	in gene	MergedReg chr8 #38210	1	1	1	0
17443	18	26547116	26550928	3812	4	66.319	37.143	16.832	7.076	1128.61	-0.836332	286.445	-1.2502	143	92	39	19	1	0	1	KCTD1	108379	in gene	MergedReg chr18 #17443	1	1	1	0
35792	7	82048439	82052472	4033	4	63.921	70.111	12.04	5.064	1262.31	0.133351	216.774	-1.24949	113	131	38	15	0	0	1	CACNA2D1	393351	in gene	MergedReg chr7 #35792	1	1	1	0
29943	4	169067992	169071932	3940	2	68.829	80.073	13.496	5.68	1408.43	0.218299	237.385	-1.24857	129	161	35	16	0	1	1	LOC105377527	2232	in gene	MergedReg chr4 #29943	1	1	0	0
16535	17	75076720	75080673	3953	4	144.315	154.153	36.065	15.185	2720.39	0.0951417	636.451	-1.24795	258	297	66	25	1	1	1	SLC16A5	-9031	upstream	MergedReg chr17 #16535	1	1	1	0
3590	1	234721324	234726556	5232	4	99.423	138.092	24.797	10.442	3225.43	0.473978	579.187	-1.24777	190	262	55	22	0	1	1	LINC01132	-102	upstream	MergedReg chr1 #3590	1	1	1	0
16230	17	64330707	64334693	3986	4	76.192	118.608	20.296	8.552	2110.59	0.63849	361.16	-1.24686	141	248	61	19	0	0	1	PECAM1	81101	in gene	MergedReg chr17 #16230	1	1	1	0
14143	16	48408250	48411066	2816	4	61.375	76.841	16.909	7.125	966.001	0.324225	212.57	-1.24683	126	175	52	15	0	0	1	SIAH1	38782	in gene	MergedReg chr16 #14143	1	1	1	0
38057	8	101157143	101160596	3453	4	107.898	148.185	27.796	11.713	2284.3	0.457731	428.48	-1.24677	202	279	79	27	0	0	1	LOC105375676	-10548	upstream	MergedReg chr8 #38057	1	1	1	0
22754	2	233420686	233425146	4460	3	70.993	55.022	14.374	6.058	1413.52	-0.367668	286.197	-1.24655	136	116	46	21	0	0	1	DGKD	68409	in gene	MergedReg chr2 #22754	1	1	1	0
31060	5	91279190	91282179	2989	3	56.128	90.649	15.596	6.576	1209.6	0.69157	208.109	-1.24589	120	165	48	23	1	1	1	LOC729040	2499	in gene	MergedReg chr5 #31060	1	1	1	0
6296	11	34679939	34683643	3704	3	43.939	52.913	13.583	5.728	874.954	0.26812	224.605	-1.2457	103	109	39	13	0	0	1	LOC102723568	-10993	upstream	MergedReg chr11 #6296	1	1	1	0
14691	16	86575893	86581953	6060	3	48	45.495	9.611	4.053	1298.57	-0.0773264	260.012	-1.2457	94	94	25	9	2	1	3	FOXC2-AS1, FOXC2, FOXL1	-11162, 11672, 414	upstream, downstream, in gene	MergedReg chr16 #14691	1	1	0	0
39090	9	35657534	35658953	1419	4	42.2	43.911	57.378	24.222	278.168	0.0573394	363.479	-1.24418	77	79	189	73	1	3	4	SIT1, RMRP, CCDC107, ARHGEF39	-7293, -225, -39, 17495	upstream, upstream, upstream, downstream	MergedReg chr9 #39090	1	1	1	1
23394	20	23135118	23139921	4803	5	102.02	130.44	29.187	12.327	2796.89	0.354534	625.827	-1.2435	218	280	100	35	0	1	1	LINC00656	-4883	upstream	MergedReg chr20 #23394	1	1	1	0
22378	2	215432763	215436084	3321	4	43.529	43.327	16.712	7.059	645.356	-0.00671053	247.77	-1.24335	116	78	41	19	1	2	2	FN1, LOC105373868	1744, -2065	in gene, upstream	MergedReg chr2 #22378	1	1	1	0
24124	20	62621420	62624992	3572	4	104.821	97.75	18.179	7.679	1671.52	-0.100759	289.89	-1.24328	241	253	43	21	0	0	0				MergedReg chr20 #24124	1	1	1	0
35085	7	29562257	29567927	5670	3	95.412	68.876	18.723	7.91	2415.12	-0.470169	473.926	-1.24306	169	136	35	22	3	1	1	PRR15	1281	in gene	MergedReg chr7 #35085	1	1	0	0
11277	14	61176410	61180468	4058	3	72.409	105.008	12.795	5.409	1902.33	0.536258	231.795	-1.24215	157	185	30	14	0	0	0				MergedReg chr14 #11277	1	1	1	0
12789	15	70526156	70529188	3032	4	53.6	43.937	17.895	7.568	725.514	-0.286797	242.222	-1.24157	86	65	36	14	0	0	0				MergedReg chr15 #12789	1	1	1	0
35402	7	50824083	50828259	4176	4	48.275	69.962	18.588	7.863	1304.29	0.535295	346.533	-1.24122	95	138	65	31	0	0	0				MergedReg chr7 #35402	1	1	1	0
9472	12	113183905	113186101	2196	3	60.118	67.515	21.912	9.279	661.888	0.167411	214.816	-1.23968	127	131	48	21	1	2	3	DDX54, RITA1, IQCD	476, -523, 36091	in gene, upstream, downstream	MergedReg chr12 #9472	1	1	1	0
17534	18	35477498	35482084	4586	4	65.625	50.868	12.194	5.168	1343.55	-0.367487	249.65	-1.23849	115	139	32	15	0	0	1	INO80C	18200	in gene	MergedReg chr18 #17534	1	1	1	0
39111	9	36316664	36321167	4503	4	85.823	42.667	19.73	8.362	1725.27	-1.00824	396.626	-1.23847	156	85	48	27	0	0	0				MergedReg chr9 #39111	1	1	1	0
5661	10	126202363	126206307	3944	4	63.008	92.564	11.363	4.817	1629.79	0.554916	200.07	-1.23814	141	192	40	16	0	0	1	ADAM12	184223	in gene	MergedReg chr10 #5661	1	1	1	0
7868	12	12333056	12336516	3460	3	60.083	49.954	16.422	6.963	928.068	-0.266357	253.661	-1.23785	113	86	33	14	0	0	1	MANSC1	15449	in gene	MergedReg chr12 #7868	1	1	1	0
23907	20	50414466	50417038	2572	3	90.412	115.562	25.262	10.713	1326.9	0.354081	290.062	-1.23761	198	237	57	22	0	0	0				MergedReg chr20 #23907	1	1	1	0
37074	8	19132954	19137878	4924	4	57.065	84.175	14.909	6.325	1850.35	0.560786	327.732	-1.23705	127	221	47	13	0	0	1	LOC105379301	43692	in gene	MergedReg chr8 #37074	1	1	1	0
27476	3	151765917	151772271	6354	3	57.653	78.161	13.777	5.849	2217.12	0.439053	390.799	-1.236	109	145	30	12	0	0	2	AADACL2, AADACL2-AS1	35178, 159081	downstream, in gene	MergedReg chr3 #27476	1	1	1	0
3216	1	218344991	218349523	4532	5	53.176	53.986	15.972	6.782	1092.25	0.0218101	323.148	-1.23576	114	122	45	14	2	2	3	RRP15, TGFB2-AS1, TGFB2	61972, -1579, 1923	downstream, upstream, in gene	MergedReg chr1 #3216	1	1	1	0
32588	6	26032222	26035152	2930	4	67.946	58.978	17.815	7.565	888.758	-0.204212	233.027	-1.23568	131	102	47	19	2	3	4	HIST1H4B, HIST1H3B, HIST1H2AB, HIST1H2BB	-6435, -1627, -119, 9970	upstream, upstream, upstream, downstream	MergedReg chr6 #32588	1	1	1	0
34726	7	5427200	5430053	2853	4	62.311	26.456	20.2	8.578	793.631	-1.23589	257.279	-1.23564	115	58	40	18	1	2	2	TNRC18, LOC100129484	-5080, 2397	upstream, in gene	MergedReg chr7 #34726	1	1	1	0
32613	6	26284135	26286631	2496	4	63	47.987	26.897	11.423	702	-0.392708	299.709	-1.2355	118	97	83	26	1	3	3	LOC105374985, HIST1H4H, TRX-CAT1-3	-356, 116, -1143	upstream, in gene, upstream	MergedReg chr6 #32613	1	1	1	0
1789	1	101257505	101263311	5806	3	31.033	49.724	7.762	3.297	1288.83	0.680139	201.188	-1.23527	61	117	23	10	0	0	0				MergedReg chr1 #1789	1	1	0	0
3645	1	235908113	235912345	4232	2	59.788	88.621	11.644	4.947	1674.3	0.567793	219.988	-1.23496	122	201	26	11	0	0	2	LOC105373215, LOC105373212	17945, 62509	in gene, in gene	MergedReg chr1 #3645	1	1	0	0
7954	12	15710063	15714762	4699	3	67.619	81.844	10.116	4.299	1716.9	0.275448	212.21	-1.23457	161	194	34	10	0	0	1	EPS8	77164	in gene	MergedReg chr12 #7954	1	1	0	0
12751	15	67914124	67916937	2813	3	84.602	96.341	19.352	8.227	1209.85	0.187458	243.023	-1.23404	151	173	44	18	0	0	0				MergedReg chr15 #12751	1	1	1	0
8743	12	66168726	66170574	1848	3	86.345	130.207	24.448	10.397	1074.21	0.592622	201.696	-1.23355	178	242	64	26	1	1	1	TMBIM4	422	in gene	MergedReg chr12 #8743	1	1	1	0
17592	18	48927617	48934424	6807	4	46.127	35.495	8.231	3.502	1401.73	-0.377996	250.127	-1.23289	115	104	28	9	0	0	1	SMAD7	19691	in gene	MergedReg chr18 #17592	1	1	1	0
23327	20	19756841	19759419	2578	3	64.763	56.6	24.113	10.262	745.353	-0.194368	277.515	-1.2325	131	143	42	17	1	1	1	RIN2	520	in gene	MergedReg chr20 #23327	1	1	0	0
22350	2	212911048	212916185	5137	3	52.331	81.456	14.137	6.019	1868.03	0.638355	324.204	-1.23188	125	170	41	13	0	0	1	LOC105373862	-10201	upstream	MergedReg chr2 #22350	1	1	1	0
32595	6	26119712	26126333	6621	3	69.188	48.57	19.254	8.198	2045.06	-0.510456	569.11	-1.23181	152	132	87	28	1	2	2	HIST1H2BC, HIST1H2AC	882, -1123	downstream, upstream	MergedReg chr6 #32595	1	1	1	0
33142	6	42135764	42143304	7540	2	78.691	59.877	12.115	5.16	2648.8	-0.394197	407.8	-1.23135	165	151	30	12	1	1	1	C6orf132	3443	in gene	MergedReg chr6 #33142	1	1	0	0
19755	19	58385514	58387923	2409	3	75.44	66.333	24.867	10.6	811.317	-0.185603	267.431	-1.23017	177	234	67	19	1	3	5	ZNF837, LOC105372484, MIR4754, RPS5, RNF225	-5696, 9132, 140, -551, -8939	upstream, downstream, downstream, upstream, upstream	MergedReg chr19 #19755	1	1	1	0
2333	1	156053881	156055515	1634	4	108.647	98.333	37.608	16.039	792.541	-0.143901	274.337	-1.22946	203	185	61	30	2	3	3	UBQLN4, LAMTOR2, RAB25	-873, -28, -6477	upstream, upstream, upstream	MergedReg chr1 #2333	1	1	1	0
2043	1	146047834	146050746	2912	3	126.747	83.857	24.154	10.303	1647.71	-0.595948	314.002	-1.2292	261	183	56	19	1	2	4	TRH-GTG1-1, TRK-CTT2-1, RNVU1-6, LOC101928979	11246, 9889, 2954, -3306	downstream, downstream, downstream, upstream	MergedReg chr1 #2043	1	1	1	0
5205	10	97886083	97890788	4705	4	70.687	69.381	13.803	5.892	1484.74	-0.0269043	289.925	-1.22815	183	195	38	13	0	0	1	CRTAC1	142393	in gene	MergedReg chr10 #5205	1	1	1	0
22506	2	220226550	220232813	6263	3	62.209	103.352	13.786	5.885	2889.7	0.732371	385.454	-1.22809	138	192	46	15	0	0	1	LOC105373893	123878	in gene	MergedReg chr2 #22506	1	1	1	0
38413	8	125270412	125274857	4445	5	52.777	82	17.719	7.565	1627.19	0.635715	351.611	-1.22789	112	200	47	17	0	0	1	NSMCE2	180816	in gene	MergedReg chr8 #38413	1	1	1	0
13487	16	2835191	2837892	2701	3	94.329	94.412	16.835	7.188	1138.42	0.00126887	202.997	-1.2278	214	212	50	17	0	0	1	ZG16B	6369	downstream	MergedReg chr16 #13487	1	1	1	0
26760	3	98921666	98925232	3566	3	57.838	86.721	19.577	8.36	1380.57	0.584364	311.659	-1.22758	151	214	71	22	0	0	0				MergedReg chr3 #26760	1	1	1	0
28279	3	197519090	197522200	3110	2	97.32	84.567	18.536	7.916	1351.18	-0.202642	257.353	-1.22749	205	176	45	13	0	0	1	BDH1	52678	in gene	MergedReg chr3 #28279	1	1	0	0
35087	7	29605170	29610422	5252	3	108.878	98.628	19.933	8.518	2552.8	-0.142643	467.358	-1.22657	220	198	55	20	0	0	0				MergedReg chr7 #35087	1	1	1	0
26310	3	51339094	51343017	3923	4	84.008	96.748	14.707	6.285	1694.39	0.203705	257.569	-1.22652	170	203	44	14	0	0	1	DOCK3	666086	in gene	MergedReg chr3 #26310	1	1	1	0
8426	12	52278651	52282363	3712	4	91.905	60.078	22.198	9.491	1523	-0.613307	367.853	-1.2258	163	146	49	22	0	0	2	KRT86, KRT81	5876, 27903	in gene, downstream	MergedReg chr12 #8426	1	1	1	0
8527	12	56115516	56117560	2044	3	67.391	65.328	23.547	10.078	614.943	-0.0448545	214.866	-1.22433	115	111	81	30	0	2	3	PA2G4, RPL41, ZC3H10	12219, -52, -1682	downstream, upstream, upstream	MergedReg chr12 #8527	1	1	1	0
24034	20	54066478	54071090	4612	5	63.549	60.722	17.458	7.472	1308.43	-0.0656501	359.448	-1.22432	120	119	49	17	0	2	2	BCAS1, MIR4756	1981, -299	in gene, upstream	MergedReg chr20 #24034	1	1	1	0
16108	17	59618010	59620609	2599	4	82.049	94.585	18.543	7.939	1097.44	0.205126	215.148	-1.22385	191	195	57	24	1	1	2	DHX40, CLTC	53784, -380	downstream, upstream	MergedReg chr17 #16108	1	1	1	0
16851	17	80788264	80794289	6025	4	101.239	137.718	19.209	8.226	3704.25	0.443952	516.671	-1.22352	200	254	62	21	0	0	2	RPTOR, LOC101928855	246451, 14356	in gene, downstream	MergedReg chr17 #16851	1	1	1	0
39822	9	107749563	107753356	3793	4	67.479	91.689	16.798	7.195	1552.57	0.44231	284.441	-1.22322	158	225	53	18	0	0	2	LOC105376210, LOC105376209	16659, 48412	in gene, downstream	MergedReg chr9 #39822	1	1	1	0
38414	8	125277998	125282357	4359	4	54.125	50.346	15.735	6.743	1053.26	-0.104418	306.2	-1.22251	107	87	36	17	0	0	1	NSMCE2	188359	in gene	MergedReg chr8 #38414	1	1	0	0
32972	6	33670687	33678432	7745	3	75.588	75.346	11.066	4.744	2613.52	-0.00462629	382.617	-1.22196	180	177	33	12	0	0	1	ITPR3	53180	in gene	MergedReg chr6 #32972	1	1	1	0
34303	6	151066015	151072205	6190	3	72.84	97.335	13.897	5.958	2689.75	0.418228	384.029	-1.22187	151	184	50	21	0	0	1	MTHFD1L	203431	in gene	MergedReg chr6 #34303	1	1	1	0
39472	9	87711210	87716268	5058	4	52.513	76.025	14.494	6.214	1716.67	0.533799	327.28	-1.22186	122	209	44	19	0	0	2	DAPK1, CTSL	216511, -11780	downstream, upstream	MergedReg chr9 #39472	1	1	1	0
21507	2	141390862	141395194	4332	4	65.481	96.533	14.674	6.294	1866.88	0.559946	283.785	-1.22121	169	234	60	16	0	0	1	LRP1B	739446	in gene	MergedReg chr2 #21507	1	1	1	0
18100	19	2056951	2062421	5470	4	78.409	84.626	10.836	4.649	2066.54	0.110082	264.611	-1.22084	186	220	43	16	1	1	2	MKNK2, MOB3A	-8442, 36816	upstream, downstream	MergedReg chr19 #18100	1	1	1	0
38403	8	125189968	125194277	4309	3	69.459	98.452	16.637	7.141	1893.88	0.503259	320.039	-1.2202	166	230	55	19	0	0	1	NSMCE2	100304	in gene	MergedReg chr8 #38403	1	1	1	0
3715	1	244301928	244304789	2861	4	43.652	50.697	15.888	6.82	647.518	0.215853	202.927	-1.22009	89	100	42	13	0	0	1	LOC105373262	21793	in gene	MergedReg chr1 #3715	1	1	1	0
22027	2	188290681	188302013	11332	6	80.912	123.695	17.912	7.692	6257.64	0.612362	906.155	-1.2195	191	210	64	27	1	3	3	LINC01090, GULP1, MIR561	-8656, 4678, -1145	upstream, in gene, upstream	MergedReg chr2 #22027	1	1	1	0
9855	12	131859357	131861778	2421	3	80.237	87.474	21.75	9.342	945.422	0.124587	235.075	-1.21921	187	225	63	22	0	0	1	MMP17	32171	downstream	MergedReg chr12 #9855	1	1	1	0
22816	2	234420242	234424372	4130	6	33.481	48.45	13.318	5.721	893.297	0.533154	245.551	-1.21904	75	107	61	13	0	0	0				MergedReg chr2 #22816	1	1	1	0
4982	10	86399806	86403656	3850	4	69.992	41.455	14.81	6.364	1202.99	-0.755644	254.547	-1.21857	147	94	28	13	1	0	0				MergedReg chr10 #4982	1	1	1	0
41638	X	123833418	123836149	2731	5	49.247	41.388	17.788	7.647	600.418	-0.250823	216.871	-1.21794	106	112	65	22	0	0	0				MergedReg chrX #41638	1	1	1	0
19728	19	57279471	57281491	2020	3	67.698	74.365	23.698	10.191	670.613	0.135511	213.705	-1.21747	135	185	47	24	1	2	2	LOC105372476, ZNF460	2, 1073	in gene, in gene	MergedReg chr19 #19728	1	1	1	0
3372	1	224541403	224544993	3590	3	70	94.416	13.115	5.643	1513.18	0.431676	210.191	-1.21668	160	222	41	16	0	0	1	CNIH3	108408	in gene	MergedReg chr1 #3372	1	1	1	0
26876	3	109921480	109931081	9601	6	52.557	79.803	10.407	4.478	3420.48	0.60256	446.061	-1.21663	116	196	40	11	0	0	0				MergedReg chr3 #26876	1	1	1	0
13957	16	28822246	28825358	3112	4	70.814	75.443	16.918	7.281	1048.12	0.0913524	235.039	-1.21635	152	169	53	24	1	1	1	ATXN2L	754	in gene	MergedReg chr16 #13957	1	1	1	0
40227	9	128021222	128024754	3532	3	89.046	90.427	18.355	7.9	1425.84	0.0222028	289.419	-1.21625	183	207	55	20	0	0	0				MergedReg chr9 #40227	1	1	1	0
28010	3	188152781	188156329	3548	3	62.315	70.865	16.342	7.036	1122.45	0.185494	258.846	-1.21576	111	138	33	16	2	2	2	LPP-AS2, LPP	-467, 2412	upstream, in gene	MergedReg chr3 #28010	1	1	1	0
8514	12	55926471	55928872	2401	3	70.08	72.227	22.76	9.8	774.183	0.0435355	243.959	-1.21565	146	145	44	22	2	3	3	WIBG, LOC102724112, DGKA	242, -4189, -3491	in gene, upstream, upstream	MergedReg chr12 #8514	1	1	1	0
15990	17	50658156	50664557	6401	4	93.44	118.985	18.335	7.9	3400.1	0.348668	523.939	-1.21468	252	302	60	17	0	0	1	ABCC3	26513	in gene	MergedReg chr17 #15990	1	1	1	0
36106	7	101727145	101731135	3990	3	109.169	94.436	27.484	11.847	1944.57	-0.209154	489.559	-1.21407	246	316	116	33	0	0	0				MergedReg chr7 #36106	1	1	1	0
8653	12	62730111	62734076	3965	4	82.145	121.637	19.887	8.573	2153.08	0.566337	352.018	-1.21395	130	198	47	22	0	0	1	PPM1H	202792	in gene	MergedReg chr12 #8653	1	1	1	0
27569	3	157158863	157161749	2886	3	83.156	98.222	22.467	9.689	1265.49	0.240226	289.463	-1.21339	189	215	67	28	1	2	2	CCNL1, LOC101928236	387, -3260	in gene, upstream	MergedReg chr3 #27569	1	1	1	0
23500	20	32472415	32477547	5132	3	113.919	105.851	20.192	8.708	2609.97	-0.105973	462.613	-1.21337	254	275	62	27	0	0	1	NOL4L	110092	in gene	MergedReg chr20 #23500	1	1	1	0
7625	11	130633595	130638511	4916	4	66.195	63.714	12.448	5.37	1452.74	-0.0551118	273.189	-1.21292	147	149	33	11	0	0	0				MergedReg chr11 #7625	1	1	1	0
37826	8	75406093	75409395	3302	3	84.175	109.146	24.981	10.777	1608.93	0.374796	368.247	-1.21288	178	230	55	24	1	1	1	HNF4G	63	in gene	MergedReg chr8 #37826	1	1	1	0
23463	20	31567704	31573162	5458	5	123.427	134.725	34.17	14.743	3282.72	0.12636	832.589	-1.2127	241	301	102	29	1	1	2	HM13, HM13-AS1	56023, 2830	downstream, in gene	MergedReg chr20 #23463	1	1	1	0
19078	19	39969177	39971030	1853	3	77.793	54.069	26.414	11.397	643.529	-0.524839	218.505	-1.21265	163	135	67	28	1	1	1	PSMC4	-902	upstream	MergedReg chr19 #19078	1	1	1	0
20088	2	29126913	29132118	5205	3	63.759	100.901	11.025	4.758	2344.6	0.66224	256.184	-1.21235	156	198	35	15	0	0	1	CLIP4	31839	in gene	MergedReg chr2 #20088	1	1	0	0
12830	15	72235738	72238681	2943	3	81.489	109.924	17.63	7.609	1444.22	0.431829	231.63	-1.21225	196	282	57	15	0	1	2	PKM, PARP6	-5397, 35374	upstream, downstream	MergedReg chr15 #12830	1	1	1	0
27100	3	124834645	124839628	4983	3	92.474	110.179	15.904	6.865	2450.99	0.25273	353.793	-1.21206	165	198	51	20	0	0	2	ITGB5, LOC105374078	50402, 25118	in gene, downstream	MergedReg chr3 #27100	1	1	0	0
41326	X	78063793	78071189	7396	6	90.493	109.385	14.182	6.123	3611.66	0.273537	468.259	-1.21175	197	254	39	16	0	0	0				MergedReg chrX #41326	1	1	1	0
8233	12	46659589	46666455	6866	6	56.019	84.056	16.206	7	2576.47	0.585435	496.743	-1.2111	116	189	54	16	0	0	1	LOC100288798	279346	downstream	MergedReg chr12 #8233	1	1	1	0
24312	21	33379259	33385529	6270	3	55.75	76.648	11.719	5.062	2145.46	0.459276	328.027	-1.21107	159	196	35	16	0	0	0				MergedReg chr21 #24312	1	1	1	0
35438	7	55072400	55080027	7627	4	81.504	80.74	17.177	7.42	2775.14	-0.0135873	584.862	-1.21099	203	176	50	24	0	0	1	EGFR	57181	in gene	MergedReg chr7 #35438	1	1	1	0
19057	19	39397048	39405379	8331	6	130.705	129.862	28.697	12.399	4861.18	-0.009335	1067.3	-1.21068	266	320	88	34	2	3	7	SAMD4B, PAF1, MED29, ZFP36, MIR4530, TRI-TAT1-1, PLEKHG2	58754, -10018, 9890, -5634, 8465, 11047, -11369	downstream, upstream, downstream, upstream, downstream, downstream, upstream	MergedReg chr19 #19057	1	1	1	0
23981	20	51741199	51745970	4771	4	93.926	106.463	17.98	7.772	2267.57	0.180756	382.958	-1.21004	163	192	57	24	0	0	1	ATP9A	24827	in gene	MergedReg chr20 #23981	1	1	1	0
26973	3	114622783	114626209	3426	3	50.019	79.111	13.302	5.75	1209.97	0.661402	203.449	-1.21001	140	188	61	15	0	0	1	ZBTB20	522784	in gene	MergedReg chr3 #26973	1	1	1	0
21692	2	158722778	158725987	3209	2	79.366	67.663	15.822	6.84	1136.99	-0.230154	226.664	-1.20986	184	176	28	13	0	0	1	LOC100129029	10620	in gene	MergedReg chr2 #21692	1	1	0	0
39511	9	90330177	90334514	4337	3	68.133	117.978	11.578	5.008	2284.24	0.792092	224.169	-1.20908	168	240	32	13	0	0	1	LINC01508	101144	in gene	MergedReg chr9 #39511	1	1	1	0
15940	17	48870485	48874265	3780	3	75.483	68.619	13.949	6.034	1273.78	-0.137544	235.389	-1.20898	179	177	36	12	0	0	2	CALCOCO2, LOC105371814	41387, 20302	downstream, downstream	MergedReg chr17 #15940	1	1	1	0
21581	2	150212067	150215764	3697	4	47.852	57.104	13.383	5.791	942.471	0.255013	220.879	-1.20852	75	103	50	14	0	0	1	LOC105373684	44424	in gene	MergedReg chr2 #21581	1	1	1	0
6862	11	67372684	67378152	5468	4	71.918	65.854	12.398	5.365	1755.57	-0.127082	302.644	-1.20846	191	229	45	20	1	1	2	LOC100130987, CLCF1	57579, -1241	in gene, upstream	MergedReg chr11 #6862	1	1	1	0
16609	17	75782952	75786286	3334	4	67.952	92.029	21.288	9.221	1369.75	0.437573	316.849	-1.20705	178	209	65	19	1	3	3	H3F3B, MIR4738, UNK	-4684, -12, -220	upstream, upstream, upstream	MergedReg chr17 #16609	1	1	1	0
17040	18	3025089	3030112	5023	4	67.535	62.083	12.172	5.274	1514.41	-0.121437	272.946	-1.2066	169	171	47	14	0	0	0				MergedReg chr18 #17040	1	1	1	0
24587	21	43766169	43770421	4252	5	100.985	107.023	14.379	6.235	2031.53	0.0837799	272.944	-1.2055	215	208	38	13	0	0	3	PDXK, CSTB, LOC105372825	49198, 8080, 10976	downstream, downstream, downstream	MergedReg chr21 #24587	1	1	1	0
3092	1	208201486	208206003	4517	4	78.525	61.362	12.036	5.22	1583.47	-0.355807	242.708	-1.20523	147	152	51	17	0	1	2	PLXNA2, LOC105372884	40640, -3516	in gene, upstream	MergedReg chr1 #3092	1	1	1	0
20423	2	47268970	47273202	4232	4	60.47	51.932	15.992	6.939	1142.45	-0.219596	302.135	-1.20455	113	140	46	16	1	0	1	LOC101927043	73988	in gene	MergedReg chr2 #20423	1	1	1	0
32594	6	26101881	26105513	3632	3	46.035	33.079	18.272	7.929	746.425	-0.476816	296.267	-1.20442	90	68	85	29	1	1	3	HFE, HIST1H4C, HIST1H1T	16416, -251, 4439	downstream, upstream, downstream	MergedReg chr6 #32594	1	1	1	0
17106	18	8114144	8118727	4583	3	49.924	70.819	10.035	4.355	1448.94	0.504403	205.314	-1.2043	118	149	31	12	0	0	1	PTPRM	549119	in gene	MergedReg chr18 #17106	1	1	0	0
8807	12	71156271	71165634	9363	6	60.573	49.444	13.618	5.91	2531.9	-0.292879	569.22	-1.20428	151	112	36	15	0	1	1	TSPAN8	-2953	upstream	MergedReg chr12 #8807	1	1	1	0
27565	3	157119005	157123475	4470	4	69.264	77.079	16.264	7.061	1538.14	0.154232	324.554	-1.20374	196	169	46	17	1	1	1	LINC00880	1762	in gene	MergedReg chr3 #27565	1	1	1	0
37602	8	52465299	52469229	3930	3	80.634	96.667	18.854	8.187	1695.99	0.261635	330.787	-1.20346	196	286	51	25	0	0	0				MergedReg chr8 #37602	1	1	1	0
13361	16	1295362	1303422	8060	5	104.08	122.462	17.383	7.55	4406.45	0.234641	625.478	-1.20313	218	301	45	20	0	1	1	UBE2I	-9761	upstream	MergedReg chr16 #13361	1	1	1	0
39313	9	72538521	72543933	5412	4	76.225	99	16.586	7.204	2391.91	0.377164	400.73	-1.2031	148	229	45	21	0	0	1	TMC1	19426	in gene	MergedReg chr9 #39313	1	1	1	0
34862	7	16809949	16814074	4125	2	46	49.55	14.046	6.101	912.472	0.107251	258.66	-1.20304	112	126	36	13	0	1	1	AGR2	-6897	upstream	MergedReg chr7 #34862	1	1	0	0
31605	5	143242067	143247218	5151	3	65.242	84.192	12.211	5.304	1936.04	0.367882	280.798	-1.20303	136	215	33	11	0	0	0				MergedReg chr5 #31605	1	1	1	0
32833	6	30776404	30784647	8243	4	64.988	72.012	12.252	5.322	2649.98	0.148064	450.863	-1.20298	128	160	51	16	0	0	1	LOC105375013	36034	in gene	MergedReg chr6 #32833	1	1	1	0
36321	7	113742511	113743448	937	3	59.172	110.931	52.965	23.035	464.028	0.906676	221.554	-1.20121	101	182	79	34	0	0	0				MergedReg chr7 #36321	1	1	1	0
34868	7	16914438	16919134	4696	5	79.164	86.206	18.651	8.125	1807.25	0.122944	391.005	-1.19881	139	155	36	19	0	0	0				MergedReg chr7 #34868	1	1	1	0
22056	2	189553278	189559142	5864	6	42.12	32.886	9.652	4.205	1102.64	-0.357032	252.676	-1.19872	112	89	31	10	0	0	1	SLC40A1	24601	downstream	MergedReg chr2 #22056	1	1	1	0
23422	20	25246401	25247962	1561	2	109.438	92.021	32.271	14.062	762.646	-0.250079	224.889	-1.19844	183	149	58	21	1	2	3	LOC105372579, LOC105372580, PYGB	-10173, 789, -889	upstream, in gene, upstream	MergedReg chr20 #23422	1	1	0	0
20938	2	86627644	86634786	7142	6	64.71	55.147	10.857	4.732	2063.21	-0.230706	346.164	-1.1981	168	159	33	12	0	1	3	RNF103-CHMP3, LOC105374845, RNF103	89907, 69147, -7338	in gene, downstream, upstream	MergedReg chr2 #20938	1	1	1	0
23820	20	49045666	49047448	1782	4	61.618	36.218	26.527	11.564	490.193	-0.766645	211.032	-1.19782	145	89	55	20	1	2	3	ARFGEF2, CSE1L-AS1, CSE1L	124836, -501, 311	downstream, upstream, in gene	MergedReg chr20 #23820	1	1	1	0
34343	6	153165929	153171937	6008	6	49.697	65.835	10.229	4.46	1765.79	0.405696	274.356	-1.19755	114	177	29	12	0	1	1	RNA5SP224	-9588	upstream	MergedReg chr6 #34343	1	1	1	0
39316	9	72575429	72581178	5749	7	72.966	81.542	14.542	6.341	2092.79	0.160319	373.223	-1.19744	163	156	36	14	0	1	2	TMC1, LOC101927191	56502, -955	in gene, upstream	MergedReg chr9 #39316	1	1	1	0
7872	12	12397198	12400481	3283	4	51.456	48.874	17.165	7.485	754.152	-0.0742721	251.575	-1.1974	111	112	64	15	0	0	1	LOH12CR1	41760	in gene	MergedReg chr12 #7872	1	1	1	0
8467	12	53367956	53374466	6510	4	108.863	120.005	19.201	8.373	3487.65	0.140581	558.029	-1.19736	249	329	46	24	0	1	1	SP1	-8984	upstream	MergedReg chr12 #8467	1	1	1	0
23206	20	10589872	10600188	10316	9	43.174	67.935	13.444	5.864	3128.65	0.653992	619.144	-1.19701	146	226	44	29	0	0	1	SLX4IP	160483	in gene	MergedReg chr20 #23206	1	1	1	0
41819	X	153970548	153972476	1928	3	144.117	129.1	25.867	11.283	1240.44	-0.158752	222.641	-1.19696	203	204	52	19	1	3	5	HCFC1, HCFC1-AS1, TMEM187, MIR3202-1, MIR3202-2	321, 2747, -1028, -9585, 9664	in gene, downstream, upstream, upstream, downstream	MergedReg chrX #41819	1	1	1	0
36004	7	99223859	99227957	4098	4	147.641	129.258	30.93	13.492	2701.04	-0.19184	565.853	-1.1969	260	268	85	24	0	1	1	KPNA7	-6575	upstream	MergedReg chr7 #36004	1	1	1	0
21307	2	113076113	113080948	4835	3	97.689	109.278	17.033	7.43	2358.75	0.161735	367.654	-1.1969	195	242	42	15	0	0	1	IL1F10	10560	downstream	MergedReg chr2 #21307	1	1	1	0
14387	16	68739312	68745511	6199	5	52.186	17.191	8.198	3.577	1444.2	-1.60201	226.872	-1.19652	92	44	31	10	0	1	1	CDH1	5119	in gene	MergedReg chr16 #14387	1	1	1	0
7892	12	12722458	12726954	4496	5	71.759	67.787	16.66	7.271	1440.31	-0.0821512	334.39	-1.19616	195	148	57	16	1	3	4	GPR19, CDKN1B, LOC105369663, APOLD1	-7434, 7436, -387, -1211	upstream, downstream, upstream, upstream	MergedReg chr12 #7892	1	1	1	0
35006	7	27097151	27105783	8632	4	51.989	65.47	13.426	5.861	2522.93	0.332628	517.38	-1.19581	154	183	37	15	2	3	5	HOXA1, HOTAIRM1, HOXA2, HOXA3, LOC105375205	-5461, 5373, 1308, 51114, -12663	upstream, downstream, in gene, downstream, upstream	MergedReg chr7 #35006	1	1	1	0
17205	18	10924623	10928477	3854	3	62.275	88.067	13.167	5.75	1515.22	0.499948	226.543	-1.19529	125	172	38	15	0	0	1	PIEZO2	222212	in gene	MergedReg chr18 #17205	1	1	1	0
38591	8	131855976	131859602	3626	3	96.018	130.31	22.088	9.652	2109.39	0.440571	357.55	-1.19436	186	254	65	22	0	0	0				MergedReg chr8 #38591	1	1	1	0
22874	2	237125633	237129023	3390	3	70.124	67.781	16.667	7.286	1061.25	-0.0490274	252.237	-1.1938	130	118	38	12	0	0	0				MergedReg chr2 #22874	1	1	0	0
38434	8	125409984	125413265	3281	4	86.709	100.796	28.796	12.592	1476.39	0.217185	421.784	-1.19336	161	219	75	24	0	0	0				MergedReg chr8 #38434	1	1	1	0
24500	21	39628560	39639455	10895	7	56.362	73.6	11.682	5.11	3579.79	0.384983	568.194	-1.19289	130	175	33	12	0	1	2	B3GALT5, LOC105372805	21067, -8333	in gene, upstream	MergedReg chr21 #24500	1	1	1	0
19684	19	55208957	55211400	2443	3	113.961	106.26	21.013	9.195	1242.89	-0.100942	229.173	-1.19236	242	257	42	21	0	1	1	PTPRH	-672	upstream	MergedReg chr19 #19684	1	1	1	0
5986	11	10560242	10562880	2638	3	72.349	74.928	19.976	8.744	882.411	0.0505319	235.253	-1.1919	155	187	52	18	0	0	2	MRVI1-AS1, LYVE1	20325, 7257	in gene, in gene	MergedReg chr11 #5986	1	1	1	0
35921	7	95434178	95435963	1785	3	90.382	94.945	32.564	14.255	756.593	0.0710565	259.494	-1.19181	171	174	72	28	1	1	1	PON2	2	in gene	MergedReg chr7 #35921	1	1	1	0
4959	10	80203699	80208878	5179	3	58.432	56.833	9.969	4.364	1350.98	-0.0400298	230.489	-1.1918	126	136	24	10	2	2	2	ANXA11, LINC00857	-611, -1422	upstream, upstream	MergedReg chr10 #4959	1	1	1	0
343	1	12613703	12620120	6417	5	73.885	99.94	13.955	6.111	2863.01	0.435781	399.773	-1.1913	150	174	45	16	1	1	1	DHRS3	1450	in gene	MergedReg chr1 #343	1	1	1	0
3808	10	3048034	3053449	5415	5	36.722	48.787	10.521	4.608	1179.38	0.409852	254.336	-1.19106	92	147	32	11	0	0	1	LOC101927824	18532	downstream	MergedReg chr10 #3808	1	1	1	0
17098	18	7919549	7925154	5605	5	62.33	83.438	12.023	5.267	2087.81	0.420778	300.843	-1.19074	175	210	44	16	0	0	1	PTPRM	355035	in gene	MergedReg chr18 #17098	1	1	1	0
38610	8	133182214	133185944	3730	6	97.25	65.862	23.828	10.44	1619.39	-0.562252	396.779	-1.19054	228	163	53	19	0	1	1	WISP1	-6960	upstream	MergedReg chr8 #38610	1	1	1	0
9669	12	122404819	122408457	3638	3	91.132	116.009	16.316	7.149	1884.11	0.348207	264.989	-1.19047	147	252	57	16	0	0	2	CLIP1, CLIP1-AS1	15994, 11096	in gene, downstream	MergedReg chr12 #9669	1	1	1	0
23910	20	50429079	50432184	3105	3	87.918	110.629	23.031	10.093	1533.5	0.331499	319.247	-1.19022	187	239	55	24	0	0	0				MergedReg chr20 #23910	1	1	1	0
39171	9	38169828	38172591	2763	4	80.977	87.43	16.581	7.267	1078.43	0.110616	204.524	-1.1901	151	211	39	16	0	0	0				MergedReg chr9 #39171	1	1	1	0
19263	19	44586894	44590269	3375	3	70.257	68.4	16.6	7.276	1058.56	-0.0386456	250.112	-1.18997	170	181	47	18	0	0	0				MergedReg chr19 #19263	1	1	0	0
38095	8	102787538	102792297	4759	4	106.255	148.55	21.55	9.456	3156.02	0.483418	457.841	-1.18839	197	273	58	27	0	0	0				MergedReg chr8 #38095	1	1	1	0
16460	17	72515837	72520505	4668	2	53.562	45.349	12.719	5.582	1116.19	-0.240139	265.055	-1.18813	100	89	37	11	0	0	1	LINC00673	74633	in gene	MergedReg chr17 #16460	1	1	0	0
24015	20	53736751	53741822	5071	3	83.354	121.019	29.114	12.778	2739.68	0.53791	659.094	-1.18805	139	239	70	34	0	0	1	LOC105372673	11965	downstream	MergedReg chr20 #24015	1	1	1	0
20518	2	57880053	57883869	3816	2	74.244	100.017	12.429	5.457	1703.86	0.429899	211.737	-1.18753	146	204	31	11	0	1	1	LOC105377632	4281	in gene	MergedReg chr2 #20518	1	1	0	0
24017	20	53763087	53765138	2051	3	79.797	82.328	23.766	10.438	753.816	0.0450487	217.607	-1.18705	155	167	66	18	0	0	0				MergedReg chr20 #24017	1	1	1	0
36229	7	106215617	106218576	2959	4	115.25	176.424	28.467	12.511	2330.53	0.61428	376.044	-1.18609	205	323	68	25	0	0	0				MergedReg chr7 #36229	1	1	1	0
18898	19	35118690	35124653	5963	3	92.409	61.656	17.989	7.913	2459.98	-0.583792	478.877	-1.18482	200	200	51	15	1	1	3	FXYD3, MIR6887, LGI4	5855, -1029, 17780	in gene, upstream, downstream	MergedReg chr19 #18898	1	1	0	0
22890	2	237481604	237491171	9567	7	79.605	108.398	18.247	8.027	4629.66	0.445407	779.326	-1.18473	189	253	49	20	1	2	2	LOC105373957, MLPH	951, -23	in gene, upstream	MergedReg chr2 #22890	1	1	1	0
16161	17	61334320	61339949	5629	3	92.688	121.165	17.614	7.75	3044.81	0.386519	442.63	-1.18445	170	236	72	17	0	0	1	BCAS3	659323	in gene	MergedReg chr17 #16161	1	1	1	0
15580	17	38748510	38751567	3057	4	57.677	35.729	15.104	6.646	787.137	-0.690901	206.129	-1.18437	142	73	42	15	1	4	4	PCGF2, LOC100287808, TRN-GTT2-5, PSMB3	-221, 1123, 1816, -2675	upstream, in gene, downstream, upstream	MergedReg chr17 #15580	1	1	1	0
6214	11	28833416	28838540	5124	2	59.737	91.513	13.213	5.818	2093.36	0.615352	302.247	-1.18336	139	205	35	20	0	0	0				MergedReg chr11 #6214	1	1	0	0
17230	18	11945695	11949051	3356	3	80.095	96.514	19.6	8.631	1445.99	0.269026	293.65	-1.18325	190	223	66	28	1	1	1	LOC101927511	717	in gene	MergedReg chr18 #17230	1	1	1	0
12581	15	63079206	63083828	4622	2	70.757	62.09	15.847	6.979	1459.99	-0.188512	326.986	-1.18312	150	167	32	12	0	0	1	TPM1	38878	downstream	MergedReg chr15 #12581	1	1	0	0
13916	16	25047395	25050419	3024	4	79.904	102.074	16.808	7.404	1378	0.353276	226.908	-1.18277	186	238	40	13	0	0	0				MergedReg chr16 #13916	1	1	1	0
26464	3	57996382	58002110	5728	3	85.793	103.201	16.084	7.086	2639	0.266525	411.291	-1.18258	215	272	52	17	0	1	2	LOC105377104, FLNB	39678, -9154	downstream, upstream	MergedReg chr3 #26464	1	1	1	0
35011	7	27120157	27123959	3802	4	93.143	100.63	19.353	8.529	1708.01	0.111541	328.483	-1.18211	188	202	53	26	1	1	4	HOXA3, LOC105375205, HOXA-AS2, HOXA4	30523, 7928, 139, 8722	in gene, downstream, in gene, downstream	MergedReg chr7 #35011	1	1	1	0
16509	17	74294769	74298450	3681	3	66.383	82.974	13.53	5.964	1363.51	0.321846	222.339	-1.18181	178	187	39	13	0	0	1	DNAI2	22377	in gene	MergedReg chr17 #16509	1	1	1	0
36281	7	108289047	108293936	4889	2	85.216	72.477	21.17	9.333	1859.92	-0.233601	462.054	-1.18161	143	136	34	17	0	0	1	NRCAM	164906	in gene	MergedReg chr7 #36281	1	1	0	0
34974	7	24820003	24822722	2719	3	91.447	107.706	20.094	8.859	1307.38	0.236091	243.909	-1.18155	169	246	58	18	0	0	1	OSBPL3	158850	in gene	MergedReg chr7 #34974	1	1	1	0
30101	4	186805065	186809181	4116	3	38.547	35.398	11.523	5.081	708.301	-0.122951	211.735	-1.18133	74	63	28	10	0	0	0				MergedReg chr4 #30101	1	1	0	0
12786	15	70473414	70476375	2961	3	94.315	80.967	17.62	7.78	1246.73	-0.220153	232.914	-1.17937	205	234	40	26	0	0	0				MergedReg chr15 #12786	1	1	1	0
35306	7	45976910	45980568	3658	3	80.035	87.517	17.816	7.868	1429.18	0.128932	290.942	-1.1791	168	223	57	29	0	0	1	LOC102723446	38179	in gene	MergedReg chr7 #35306	1	1	1	0
12609	15	63499963	63504428	4465	4	110.443	114.236	21.993	9.721	2277.07	0.0487154	438.387	-1.17787	234	282	50	20	1	1	1	USP3	-2316	upstream	MergedReg chr15 #12609	1	1	1	0
4779	10	71332718	71345219	12501	6	69.153	58.557	10.967	4.848	3859.29	-0.23995	612.047	-1.17771	161	143	66	18	0	0	2	SLC29A3, LOC105378353	19715, 9558	in gene, in gene	MergedReg chr10 #4779	1	1	1	0
21230	2	111029850	111034319	4469	3	63.007	79.45	15.6	6.9	1585.1	0.334535	311.234	-1.17688	151	205	43	17	0	0	2	ACOXL, LOC105373556	299545, 18128	in gene, in gene	MergedReg chr2 #21230	1	1	1	0
6308	11	35008136	35011979	3843	4	63.858	32.783	13.825	6.117	1095.56	-0.961919	237.185	-1.17638	152	69	29	11	0	0	0				MergedReg chr11 #6308	1	1	0	0
13681	16	14285078	14286216	1138	3	15.75	29.917	47.139	20.861	151.989	0.925614	239.483	-1.17611	28	59	159	66	1	1	1	TRT-CGT2-1	-246	upstream	MergedReg chr16 #13681	0	1	1	1
24924	22	30255642	30259718	4076	4	79.273	94.695	14.172	6.273	1723.11	0.256459	257.88	-1.17582	147	172	29	15	0	1	2	LIF, OSM	243, 9160	in gene, downstream	MergedReg chr22 #24924	1	1	1	0
27351	3	141366145	141370202	4057	5	67.667	92.746	17.23	7.627	1679.78	0.454833	312.063	-1.17574	152	212	53	15	0	0	1	ZBTB38	43960	in gene	MergedReg chr3 #27351	1	1	1	0
39304	9	72438924	72445379	6455	5	68.624	87.46	15.208	6.732	2520.33	0.34991	438.248	-1.17572	169	231	63	15	0	0	0				MergedReg chr9 #39304	1	1	1	0
16074	17	57945514	57955127	9613	5	78.717	89.84	15.33	6.787	3855.5	0.190683	657.89	-1.17551	188	233	45	19	1	1	1	CUEDC1	5003	in gene	MergedReg chr17 #16074	1	1	1	0
38456	8	125684928	125687921	2993	3	89.106	108.181	17.851	7.904	1445.47	0.279853	238.518	-1.17535	184	204	49	15	0	0	1	LOC105375746	38269	downstream	MergedReg chr8 #38456	1	1	1	0
27986	3	187038759	187042746	3987	2	59.339	48.492	13.565	6.008	1056.18	-0.291234	241.445	-1.17493	111	116	30	12	0	0	1	ST6GAL1	110409	in gene	MergedReg chr3 #27986	1	1	0	0
20915	2	85886179	85890659	4480	4	52.579	49.293	14.979	6.636	1051.58	-0.0931039	299.58	-1.17456	112	133	34	17	1	2	2	ST3GAL5, ST3GAL5-AS1	615, -861	in gene, upstream	MergedReg chr2 #20915	1	1	1	0
39309	9	72474873	72479997	5124	3	58.994	77.994	15.863	7.031	1784.11	0.402795	362.866	-1.17386	164	208	61	26	0	1	1	LOC105376080	-676	upstream	MergedReg chr9 #39309	1	1	1	0
7785	12	6960759	6963671	2912	3	116.56	116.418	21.692	9.615	1515.28	-0.00175864	281.996	-1.1738	177	238	36	24	0	5	8	PTPN6, LOC105369634, LOC105369635, MIR200C, MIR141, PHB2, SCARNA12, EMG1	15639, 962, -989, -1484, -1882, 8608, 5391, -8566	downstream, in gene, upstream, upstream, upstream, downstream, downstream, upstream	MergedReg chr12 #7785	1	1	1	0
32110	6	2987655	2991020	3365	3	70.171	72.324	14.295	6.337	1086.47	0.0435995	214.744	-1.17364	133	179	33	16	1	2	3	LINC01011, NQO2, LOC105374888	1370, 697, 9955	in gene, in gene, downstream	MergedReg chr6 #32110	1	1	1	0
35403	7	50831804	50834752	2948	3	68.817	63.344	20.108	8.914	905.681	-0.119557	264.636	-1.17362	174	163	49	19	0	0	0				MergedReg chr7 #35403	1	1	1	0
21519	2	142865055	142881786	16731	7	56.335	99.141	14.539	6.446	7405.04	0.81545	1085.95	-1.17345	201	261	65	19	0	1	2	KYNU, LOC105373652	124492, -2208	in gene, upstream	MergedReg chr2 #21519	1	1	1	0
2827	1	192698464	192703817	5353	3	68.881	109.333	11.845	5.252	2612.77	0.666551	283.064	-1.17334	128	210	42	12	0	0	0				MergedReg chr1 #2827	1	1	1	0
12093	15	38215263	38219110	3847	3	93.388	92.636	18.76	8.322	1603.86	-0.0116642	322.186	-1.17266	195	196	54	20	0	0	0				MergedReg chr15 #12093	1	1	1	0
36570	7	134446632	134451211	4579	4	79.958	75.504	14.867	6.596	1634.5	-0.0826893	303.911	-1.17245	154	144	42	16	0	0	1	AKR1B1	10215	in gene	MergedReg chr7 #36570	1	1	1	0
2350	1	156337205	156339010	1805	4	106.895	89.105	36.526	16.21	861.364	-0.262616	294.328	-1.17204	184	185	77	28	1	2	2	CCT3, TSACC	308, 793	in gene, in gene	MergedReg chr1 #2350	1	1	1	0
20458	2	54530417	54534426	4009	3	60.072	92.416	12.384	5.496	1654	0.62145	221.64	-1.17202	124	189	41	20	0	0	2	SPTBN1, LOC105374640	76104, 25790	in gene, in gene	MergedReg chr2 #20458	1	1	1	0
40976	X	45621261	45625324	4063	3	73.008	92.819	12.559	5.575	1683.59	0.346366	227.8	-1.17168	142	198	36	10	0	0	0				MergedReg chrX #40976	1	1	1	0
39931	9	112144897	112148768	3871	4	77.884	104.901	16.438	7.298	1812.82	0.42963	284.069	-1.17146	180	245	47	17	0	0	1	SUSD1	28688	in gene	MergedReg chr9 #39931	1	1	1	0
27408	3	148641589	148648872	7283	5	54.904	66.04	12.684	5.632	2147.18	0.266429	412.4	-1.17129	154	222	50	17	0	0	0				MergedReg chr3 #27408	1	1	1	0
18825	19	28996878	29000303	3425	3	81.028	90.748	21.421	9.514	1387.55	0.163445	327.531	-1.1709	203	237	61	17	0	2	2	RNA5SP470, LINC01532	-3080, -3965	upstream, upstream	MergedReg chr19 #18825	1	1	1	0
25422	22	46066332	46071050	4718	3	64.649	56.547	10.527	4.678	1361.67	-0.193178	221.725	-1.17013	171	122	30	8	1	1	2	PRR34-AS1, LOC642648	14845, 2346	downstream, in gene	MergedReg chr22 #25422	1	1	1	0
12249	15	44154789	44161173	6384	3	101.03	155.859	15.895	7.065	4441.98	0.625458	453.007	-1.16981	199	290	58	24	0	0	1	FRMD5	37596	in gene	MergedReg chr15 #12249	1	1	1	0
2384	1	156767382	156768692	1310	3	74.756	66.61	34.293	15.244	437.189	-0.166451	200.553	-1.16967	130	127	70	27	1	1	1	PRCC	555	in gene	MergedReg chr1 #2384	1	1	1	0
22213	2	201115556	201119749	4193	4	94	115.137	18.901	8.403	2155.22	0.292619	353.803	-1.16949	173	190	37	19	2	2	2	LOC105373836, CFLAR	-2235, 1498	upstream, in gene	MergedReg chr2 #22213	1	1	1	0
25691	3	12192353	12195937	3584	3	61.964	78.473	15.848	7.055	1255.57	0.340766	253.568	-1.16758	120	159	46	19	0	0	1	SYN2	189785	downstream	MergedReg chr3 #25691	1	1	1	0
4983	10	86409584	86413637	4053	4	67.472	42.945	12.928	5.756	1220.82	-0.651799	233.916	-1.16736	167	109	34	15	0	0	0				MergedReg chr10 #4983	1	1	1	0
17172	18	9740747	9744513	3766	5	96.881	126.856	20.119	8.958	2132.77	0.388906	338.251	-1.16731	190	233	45	18	0	0	1	RAB31	34399	in gene	MergedReg chr18 #17172	1	1	1	0
27521	3	153159061	153164291	5230	5	72.006	59.5	18.622	8.293	1681.21	-0.275227	434.79	-1.16704	161	165	45	20	1	1	1	RAP2B	-536	upstream	MergedReg chr3 #27521	1	1	1	0
20054	2	28389800	28394087	4287	4	68.269	70.993	16.172	7.205	1358.69	0.0564462	309.506	-1.16643	129	146	48	14	1	2	3	LOC105374383, FLJ31356, FOSL2	14588, 2729, -816	downstream, in gene, upstream	MergedReg chr2 #20054	1	1	1	0
19277	19	44738546	44748468	9922	7	92.723	105.435	21.568	9.61	4670.21	0.185355	955.347	-1.16628	236	332	104	38	1	3	3	LOC105372416, LOC105372417, BCL3	-3870, 892, -4538	upstream, in gene, upstream	MergedReg chr19 #19277	1	1	1	0
18155	19	2540122	2545026	4904	2	49.961	47.617	9.654	4.302	1093.79	-0.0693256	211.354	-1.16612	96	113	27	13	2	0	1	GNG7	160174	in gene	MergedReg chr19 #18155	1	1	0	0
18039	19	1383210	1384511	1301	4	16.85	21.05	38.1	17	122.259	0.321072	221.286	-1.16426	37	37	89	44	1	3	4	MUM1, TRF-GAA1-4, TRN-GTT2-6, NDUFS7	28883, -426, 297, -24	downstream, upstream, downstream, upstream	MergedReg chr19 #18039	1	1	1	1
8343	12	50245012	50259223	14211	7	89.189	115.257	17.867	7.973	7312.13	0.369917	1133.52	-1.1641	176	263	65	23	0	0	1	LIMA1	31453	in gene	MergedReg chr12 #8343	1	1	1	0
29685	4	140035246	140040036	4790	3	66.047	83.427	10.853	4.844	1784	0.337021	232.08	-1.16382	116	162	41	10	0	0	1	MAML3	116438	in gene	MergedReg chr4 #29685	1	1	1	0
30465	5	43063306	43067851	4545	4	59.451	59.254	14.316	6.394	1206.27	-0.00478853	290.474	-1.16284	123	107	50	17	1	3	3	LOC648987, LOC100132356, LOC100506639	1861, 1393, -1445	in gene, in gene, upstream	MergedReg chr5 #30465	1	1	1	0
41020	X	46790385	46795453	5068	4	85.551	116.449	15.614	6.975	2634.66	0.444842	353.267	-1.16258	159	248	51	18	0	0	0				MergedReg chrX #41020	1	1	1	0
19275	19	44721010	44726765	5755	6	70.278	67.406	22.35	9.989	1805.58	-0.0601961	574.215	-1.16186	173	184	58	23	0	0	1	LOC105372416	15750	in gene	MergedReg chr19 #19275	1	1	1	0
12718	15	67047099	67052205	5106	4	102.006	92.731	18.95	8.475	2325.19	-0.13753	431.958	-1.16091	223	234	55	18	0	0	1	LOC102723493	14530	in gene	MergedReg chr15 #12718	1	1	1	0
14462	16	70744734	70752841	8107	3	74.091	81.882	12.811	5.733	2963.47	0.144248	463.655	-1.16002	181	214	36	20	0	1	2	VAC14, VAC14-AS1	52379, -6273	in gene, upstream	MergedReg chr16 #14462	1	1	1	0
17404	18	23624971	23630505	5534	4	48.879	87.422	14.861	6.653	2159.79	0.838782	367.146	-1.15945	93	188	46	20	0	0	1	ANKRD29	35154	in gene	MergedReg chr18 #17404	1	1	1	0
10876	14	31934943	31939304	4361	3	53.657	71.051	11.781	5.276	1383.27	0.405089	229.361	-1.15895	93	129	45	22	0	1	1	LOC105370439	-6332	upstream	MergedReg chr14 #10876	1	1	1	0
13140	15	90163691	90167624	3933	4	83.732	96.325	17.276	7.74	1691.28	0.202131	303.333	-1.15836	180	227	56	18	0	0	0				MergedReg chr15 #13140	1	1	1	0
6401	11	46552087	46561987	9900	3	82.352	95.748	13.536	6.069	4231.72	0.217439	598.243	-1.15727	234	244	54	18	0	0	1	AMBRA1	37032	in gene	MergedReg chr11 #6401	1	1	1	0
2272	1	154726018	154727961	1943	3	56.85	62.683	24.533	11	543.719	0.140914	212.802	-1.15722	92	101	51	23	0	0	1	KCNN3	143289	in gene	MergedReg chr1 #2272	1	1	1	0
12188	15	41491065	41493782	2717	4	73.906	66.694	18	8.071	896.44	-0.148135	218.33	-1.15718	164	142	44	16	1	2	4	RTF1, LOC105370790, ITPKA, LTK	75319, -6054, -1435, 21464	downstream, upstream, upstream, downstream	MergedReg chr15 #12188	1	1	1	0
7249	11	95921286	95926254	4968	4	53.542	66.077	10.916	4.895	1465.49	0.303477	242.101	-1.15706	152	167	41	14	1	1	1	MTMR2	437	in gene	MergedReg chr11 #7249	1	1	1	0
37466	8	38403574	38410675	7101	2	65.509	90.347	9.697	4.35	2864.08	0.463784	307.404	-1.15652	117	190	29	9	0	1	3	LETM2, LOC102723716, FGFR1	20695, -3184, 61710	in gene, upstream, downstream	MergedReg chr8 #37466	1	1	0	0
7836	12	10371138	10374762	3624	3	55.646	61.947	14.354	6.44	1002.21	0.154756	232.227	-1.15632	140	152	47	12	0	0	3	LOC101928100, KLRC4-KLRK1, KLRK1	9181, 37196, 17104	in gene, in gene, in gene	MergedReg chr12 #7836	1	1	0	0
7663	12	1499173	1502398	3225	3	84.8	83.45	26.32	11.81	1220.89	-0.0231522	378.938	-1.15615	203	184	85	31	0	1	2	ERC1, LINC00942	509577, 294	downstream, in gene	MergedReg chr12 #7663	1	1	1	0
15078	17	8138759	8139604	845	2	14.154	12.308	53.115	23.846	53.3934	-0.201613	200.367	-1.15537	25	25	85	35	0	2	6	LOC105371522, LOC105376799, TRS-CGA1-1, TRT-AGT4-1, PER1, MIR6883	19435, 10612, -219, 344, 17224, 5890	in gene, in gene, upstream, downstream, downstream, downstream	MergedReg chr17 #15078	0	0	1	1
2342	1	156212604	156214693	2089	3	89.424	70.046	31.758	14.258	833.959	-0.352359	296.172	-1.15535	194	156	80	31	1	2	3	SLC25A44, PMF1-BGLAP, PMF1	19716, 660, 660	downstream, in gene, in gene	MergedReg chr1 #2342	1	1	1	0
32586	6	26024010	26031118	7108	5	66.829	73.608	18.554	8.33	2335.74	0.139388	588.758	-1.15534	148	195	95	37	1	5	6	HIST1H1A, HIST1H3A, HIST1H4A, HIST1H4B, HIST1H3B, HIST1H2AB	-9752, 7074, 5885, -312, 4496, 6004	upstream, downstream, downstream, upstream, downstream, downstream	MergedReg chr6 #32586	1	1	1	1
12702	15	66769431	66773158	3727	2	78.094	45.769	12.393	5.564	1299.36	-0.770841	206.2	-1.15533	181	129	34	12	0	0	1	SMAD6	69194	in gene	MergedReg chr15 #12702	1	1	0	0
8716	12	65653920	65658231	4311	5	31.067	45.911	13.644	6.131	883.582	0.563457	262.586	-1.15407	62	103	35	12	0	0	0				MergedReg chr12 #8716	1	1	0	0
19707	19	55544598	55550636	6038	3	108.841	128.947	19.651	8.831	3475.81	0.244556	529.7	-1.15395	229	320	56	23	1	2	2	SBK2, LOC105372463	-10443, -6250	upstream, upstream	MergedReg chr19 #19707	1	1	1	0
13474	16	2679254	2683236	3982	6	67.424	77.936	14	6.292	1385.45	0.209028	248.875	-1.15384	149	165	68	17	1	2	2	ERVK13-1, KCTD5	-7806, -1249	upstream, upstream	MergedReg chr16 #13474	1	1	1	0
29901	4	160317574	160322009	4435	3	70.29	79.739	13.862	6.232	1578.76	0.181966	274.455	-1.15337	173	183	39	14	0	0	0				MergedReg chr4 #29901	1	1	1	0
30107	4	186900145	186905370	5225	2	60.227	76.963	11.926	5.362	1795.23	0.353755	278.185	-1.15327	108	137	32	12	0	0	2	LOC102723906, LOC105377599	62094, 11498	in gene, downstream	MergedReg chr4 #30107	1	1	0	0
13509	16	3152308	3153226	918	4	25.828	29.965	51.035	22.965	122.803	0.214342	209.152	-1.15205	61	63	134	52	0	3	5	ZNF213, TRR-CCG1-1, TRR-CCT3-1, TRK-CTT3-1, TRP-TGG3-2	17711, 2093, -133, 4710, -6155	downstream, downstream, upstream, downstream, upstream	MergedReg chr16 #13509	1	1	1	1
26761	3	98960323	98974727	14404	11	56.384	105.667	15.762	7.095	6794.77	0.906167	1013.55	-1.15158	144	233	83	37	0	1	1	LOC105374003	-13772	upstream	MergedReg chr3 #26761	1	1	1	1
26669	3	81441603	81445238	3635	2	92.336	85.106	16.336	7.354	1498.4	-0.117632	265.095	-1.15145	187	153	32	16	0	0	0				MergedReg chr3 #26669	1	1	0	0
32603	6	26202869	26206691	3822	5	73.542	56.55	21.025	9.467	1254.81	-0.379041	358.739	-1.15113	119	137	70	31	1	3	5	HIST1H3D, HIST1H2AD, HIST1H2BF, HIST1H4E, HIST1H2BG	-5487, -5487, 5221, 135, 11864	upstream, upstream, downstream, in gene, downstream	MergedReg chr6 #32603	1	1	1	1
8220	12	46467631	46475328	7697	6	50.768	93.871	14.909	6.714	3225.56	0.88676	512.297	-1.15094	172	252	58	17	0	0	1	LOC100288798	87803	in gene	MergedReg chr12 #8220	1	1	1	0
23931	20	50641057	50647029	5972	5	86.387	91.527	17.871	8.048	2440.18	0.0833832	476.454	-1.15092	211	261	81	23	0	1	2	FAM65C, LOC100506175	47961, -1428	in gene, upstream	MergedReg chr20 #23931	1	1	1	0
23583	20	35740484	35744982	4498	5	67.75	95.4	23.486	10.579	1915.67	0.493768	471.607	-1.1506	172	194	92	41	1	1	1	RBM39	-397	upstream	MergedReg chr20 #23583	1	1	1	0
276	1	10385703	10391615	5912	3	70.674	78.793	8.42	3.795	2079.57	0.156888	222.228	-1.14972	178	176	31	8	0	1	2	KIF1B, PGD	177953, -10333	downstream, upstream	MergedReg chr1 #276	1	1	1	0
23593	20	36079490	36088861	9371	8	91.723	112.507	21.175	9.545	4706.71	0.294659	885.852	-1.14954	250	340	65	26	0	0	1	EPB41L1	19284	in gene	MergedReg chr20 #23593	1	1	1	0
28451	4	6914084	6918859	4775	2	48.584	55.127	9.933	4.479	1175.14	0.182278	211.741	-1.14905	89	105	29	14	0	0	1	TBC1D14	7027	in gene	MergedReg chr4 #28451	1	1	0	0
4377	10	33256578	33266432	9854	11	44.263	64.289	10.276	4.634	2828.14	0.538471	452.052	-1.14895	100	163	84	23	0	1	2	NRP1, LOC105376487	73400, -10406	in gene, upstream	MergedReg chr10 #4377	1	1	1	0
30036	4	183442747	183445679	2932	3	84.935	51.794	15.739	7.098	1111.74	-0.713574	206.012	-1.14886	181	140	34	16	1	1	1	CDKN2AIP	-422	upstream	MergedReg chr4 #30036	1	1	0	0
28073	3	189913426	189917784	4358	3	37.176	47.132	10.816	4.879	916.97	0.342335	210.429	-1.14851	96	134	41	17	0	0	0				MergedReg chr3 #28073	1	1	0	0
25819	3	17739900	17743580	3680	3	66.513	85.226	15.339	6.922	1400.14	0.357657	251.998	-1.14794	185	196	51	15	1	2	2	TBC1D5, LOC105376975	999, -1138	in gene, upstream	MergedReg chr3 #25819	1	1	1	0
8448	12	53047500	53051084	3584	3	91.134	47.116	15.152	6.838	1458.14	-0.951772	242.432	-1.14786	168	87	32	14	1	2	4	EIF4B, LOC283335, TNS2, MIR6757	43034, 5146, 2312, -7652	downstream, in gene, in gene, upstream	MergedReg chr12 #8448	1	1	1	0
22921	2	238559875	238562638	2763	3	74.558	96.628	18.721	8.452	1191.89	0.374078	230.92	-1.14729	176	208	47	17	0	1	1	LINC01107	-5757	upstream	MergedReg chr2 #22921	1	1	1	0
36088	7	101098698	101105266	6568	6	130.634	134.449	32.473	14.663	3942.24	0.0415286	952.155	-1.14706	269	322	111	34	0	0	1	TRIM56	16558	downstream	MergedReg chr7 #36088	1	1	1	0
14256	16	57299597	57300749	1152	4	10.778	15.139	64.75	29.242	77.8577	0.49018	333	-1.14684	19	30	141	55	0	2	2	TRL-CAG2-1, TRL-CAG2-2	222, 389	downstream, downstream	MergedReg chr16 #14256	0	1	1	1
9102	12	93086798	93093062	6264	7	45.577	62.158	14.617	6.602	1738.2	0.447634	408.754	-1.14667	144	174	76	18	0	2	2	LOC105369907, LOC105369908	-301, -6270	upstream, upstream	MergedReg chr12 #9102	1	1	1	0
14828	17	348741	354379	5638	4	79.875	84.307	15.347	6.932	2121.98	0.0779084	386.279	-1.14661	213	213	48	20	0	1	3	RPH3AL, LOC105371425, LOC105371432	34694, 12691, -3156	in gene, downstream, upstream	MergedReg chr17 #14828	1	1	1	0
8651	12	62722769	62727199	4430	4	58.377	83.029	14.558	6.577	1642.05	0.508215	287.91	-1.14631	143	195	53	13	0	0	1	PPM1H	209901	in gene	MergedReg chr12 #8651	1	1	1	0
1305	1	58813509	58817325	3816	4	63.42	69.773	13.177	5.958	1188.63	0.137731	224.48	-1.14512	129	147	36	13	3	0	2	LINC01135, LOC101926907	30266, 10121	in gene, in gene	MergedReg chr1 #1305	1	1	1	0
26454	3	57958075	57962151	4076	3	75.234	87.289	17.586	7.953	1588.35	0.214415	320.002	-1.14486	151	177	37	16	0	1	1	LOC105377104	545	in gene	MergedReg chr3 #26454	1	1	1	0
13242	15	98857333	98861012	3679	2	50.53	45.496	13.243	5.991	829.91	-0.1514	217.504	-1.14436	111	91	27	13	0	0	1	IGF1R	210633	in gene	MergedReg chr15 #13242	1	1	0	0
30235	5	14105069	14111874	6805	4	48.164	91.653	10.637	4.813	2784.37	0.928227	323.146	-1.14408	135	204	29	14	0	0	0				MergedReg chr5 #30235	1	1	1	0
16870	17	81328053	81330594	2541	3	87.987	46.163	20.575	9.312	998.103	-0.930553	233.398	-1.14373	168	110	52	20	0	1	1	TMEM105	1351	in gene	MergedReg chr17 #16870	1	1	1	0
388	1	15793214	15801488	8274	4	60.243	61.977	11.104	5.028	2289.28	0.0409393	410.154	-1.14302	147	134	41	14	0	0	2	FBLIM1, UQCRHL	41180, 10348	downstream, downstream	MergedReg chr1 #388	1	1	1	0
17175	18	9824562	9829376	4814	3	57.258	74.185	14.748	6.682	1594.32	0.37365	316.95	-1.14217	138	187	40	16	0	0	1	RAB31	118738	in gene	MergedReg chr18 #17175	1	1	1	0
22097	2	191635026	191639897	4871	5	79.158	123.02	16.349	7.408	2675.14	0.636086	355.518	-1.14205	179	221	52	20	0	1	2	LOC105373807, LOC105373809	22435, -9083	in gene, upstream	MergedReg chr2 #22097	1	1	1	0
37777	8	70665377	70669473	4096	5	79.602	35.062	20.188	9.148	1455.58	-1.1829	369.152	-1.14197	171	112	67	25	1	2	3	LACTB2-AS1, LACTB2, XKR9	58848, 1787, -1938	downstream, in gene, upstream	MergedReg chr8 #37777	1	1	1	0
7191	11	86740074	86745210	5136	4	71.85	92.594	12.399	5.619	2123.05	0.365931	284.291	-1.14184	175	246	41	14	0	0	0				MergedReg chr11 #7191	1	1	1	0
34644	7	1554330	1556704	2374	3	73.973	57.453	19.533	8.853	783.982	-0.364617	207.015	-1.14168	192	169	42	13	0	0	1	TMEM184A	5304	in gene	MergedReg chr7 #34644	1	1	1	0
2198	1	151908763	151910227	1464	5	56.783	72.739	40.044	18.152	475.401	0.35727	261.716	-1.14146	111	148	75	42	1	1	1	THEM4	390	in gene	MergedReg chr1 #2198	1	1	1	0
12335	15	50352951	50356310	3359	3	83.724	95.114	24.705	11.2	1426.29	0.184016	370.465	-1.1413	165	170	67	30	1	4	4	GABPB1, FLJ10038, GABPB1-AS1, MIR4712	778, 249, 456, -5699	in gene, in gene, in gene, upstream	MergedReg chr15 #12335	1	1	1	0
17834	18	70418768	70424291	5523	3	40.884	56.538	8.642	3.922	1394.02	0.467684	213.079	-1.13978	100	109	22	11	0	0	1	LOC105372181	8649	in gene	MergedReg chr18 #17834	1	1	0	0
37778	8	71828193	71833974	5781	3	96.306	116.856	21.661	9.833	3015.82	0.279034	559.028	-1.1394	216	285	58	20	0	0	2	MSC, MSC-AS1	13413, -12040	downstream, upstream	MergedReg chr8 #37778	1	1	1	0
5195	10	97809844	97814523	4679	3	63.397	57.637	10.116	4.594	1324.26	-0.137419	211.307	-1.13882	139	143	21	12	0	0	0				MergedReg chr10 #5195	1	1	0	0
2925	1	201712493	201716004	3511	3	87.764	108.755	15.736	7.147	1704.64	0.309381	246.648	-1.13866	169	233	37	14	0	1	3	NAV1, IPO9-AS1, MIR5191	175146, 115311, -5260	in gene, in gene, upstream	MergedReg chr1 #2925	1	1	1	0
27331	3	138861304	138865088	3784	3	102.874	114.924	16.415	7.457	1941.39	0.159802	277.296	-1.13835	191	243	39	18	0	0	0				MergedReg chr3 #27331	1	1	1	0
12820	15	71746032	71749544	3512	5	103.764	118.782	22.473	10.218	1862.33	0.19501	352.345	-1.13708	216	216	52	23	0	0	1	THSD4	632160	in gene	MergedReg chr15 #12820	1	1	1	0
23464	20	31573287	31575144	1857	3	129.983	148.724	31.035	14.121	1232.95	0.194315	257.286	-1.13605	241	280	63	27	1	1	2	HM13, HM13-AS1	59805, -952	downstream, upstream	MergedReg chr20 #23464	1	1	1	0
22806	2	234289078	234293684	4606	5	37.257	43.306	15.125	6.882	890.48	0.217055	311.008	-1.13604	86	84	43	19	0	0	1	LOC105373933	10439	in gene	MergedReg chr2 #22806	1	1	1	0
16447	17	72419398	72424349	4951	3	83.747	93.39	14.48	6.589	2064.17	0.157231	320.047	-1.13593	155	200	41	15	0	0	1	LINC00673	170931	in gene	MergedReg chr17 #16447	1	1	1	0
12775	15	69451157	69453905	2748	4	71.57	54.895	21.233	9.663	878.011	-0.38268	260.483	-1.13577	145	121	62	21	1	1	3	KIF23, RPLP1, LOC105370876	38285, -289, 10245	downstream, upstream, downstream	MergedReg chr15 #12775	1	1	1	0
12720	15	67062673	67065436	2763	5	97.291	103.128	23.965	10.907	1272.07	0.0840578	295.604	-1.13567	181	198	46	31	1	2	2	LOC102723493, SMAD3	128, -1573	in gene, upstream	MergedReg chr15 #12720	1	1	1	0
32398	6	14741817	14746308	4491	4	55.603	90.106	10.073	4.585	1806.54	0.69646	201.955	-1.1355	129	222	50	17	0	0	0				MergedReg chr6 #32398	1	1	1	0
22937	2	239272762	239281275	8513	4	93.639	98.793	15.434	7.026	3754.58	0.0772993	586.561	-1.13534	181	195	47	19	1	0	1	HDAC4	124629	in gene	MergedReg chr2 #22937	1	1	1	0
11272	14	61100941	61105864	4923	3	78.662	127.364	13.818	6.292	2799.17	0.695219	303.688	-1.13496	193	268	38	12	0	0	1	LOC105378182	-10117	upstream	MergedReg chr14 #11272	1	1	1	0
24016	20	53750868	53754798	3930	2	67.528	92.463	21.455	9.78	1622.23	0.45339	376.42	-1.13341	146	200	39	23	0	1	1	LOC105372673	-1582	upstream	MergedReg chr20 #24016	1	1	0	0
36566	7	134430452	134433490	3038	3	73.074	58.347	17.842	8.137	991.066	-0.3247	241.982	-1.13271	130	136	41	27	0	1	2	LOC105375519, AKR1B1	436, 27165	in gene, downstream	MergedReg chr7 #36566	1	1	1	0
36337	7	115134271	115136795	2524	6	144.038	135.785	92.278	42.089	1623	-0.0851254	1039.78	-1.13254	220	227	177	58	0	0	2	LINC01393, LINC01392	56575, 95822	downstream, in gene	MergedReg chr7 #36337	1	1	1	0
9223	12	98752003	98755586	3583	3	66.741	79.241	15.991	7.295	1267.5	0.247674	255.785	-1.13228	120	173	38	15	0	0	1	ANKS1B	1230933	in gene	MergedReg chr12 #9223	1	1	1	0
36164	7	102871588	102877220	5632	3	96.136	150.273	27.273	12.443	3778.29	0.644437	685.721	-1.13214	218	314	109	33	0	0	2	FBXL13, FAM185A	200437, 125460	in gene, in gene	MergedReg chr7 #36164	1	1	1	0
16310	17	65627008	65630785	3777	3	58.261	70.966	15.277	6.975	1196.6	0.284598	257.595	-1.1311	151	176	52	19	0	0	1	CEP112	563235	downstream	MergedReg chr17 #16310	1	1	1	0
2283	1	155002693	155006624	3931	3	142.431	113.48	31.374	14.333	2499.54	-0.327825	550.586	-1.13023	230	191	68	27	1	1	3	FLAD1, LENEP, ZBTB7B	21364, 11072, 2031	downstream, downstream, in gene	MergedReg chr1 #2283	1	1	1	0
18745	19	18414504	18419302	4798	5	63.44	33.653	12.135	5.544	1358.86	-0.914658	259.927	-1.13017	147	106	25	11	1	1	1	SSBP4	-1758	upstream	MergedReg chr19 #18745	1	1	0	0
27026	3	120093359	120096393	3034	4	74.484	69.895	16	7.316	1008.86	-0.0917413	216.714	-1.12894	173	159	45	18	1	1	1	GSK3B	-459	upstream	MergedReg chr3 #27026	1	1	1	0
27159	3	127818847	127823188	4341	4	42.662	50.684	11.706	5.353	982.229	0.248579	226.856	-1.12883	78	86	31	11	1	1	1	MGLL	2233	in gene	MergedReg chr3 #27159	1	1	0	0
2238	1	153945589	153946972	1383	4	85.023	61.884	35.395	16.186	524.941	-0.458287	218.533	-1.1288	146	124	60	29	1	1	2	DENND4B, CRTC2	401, 12376	in gene, downstream	MergedReg chr1 #2238	1	1	1	0
34415	6	158037664	158045159	7495	3	104.013	115.23	15.4	7.043	3855.58	0.147753	515.281	-1.12867	188	220	53	19	0	0	1	SYNJ2	59555	in gene	MergedReg chr6 #34415	1	1	1	0
33485	6	73577631	73582437	4806	4	69.272	83.126	12.616	5.771	1783.5	0.263027	270.681	-1.12836	159	188	39	16	0	0	1	LOC105377857	56416	downstream	MergedReg chr6 #33485	1	1	1	0
16872	17	81341342	81346008	4666	4	104.308	67.993	14.637	6.699	2172.77	-0.617392	304.894	-1.1276	172	125	30	16	1	0	0				MergedReg chr17 #16872	1	1	1	0
2282	1	155000715	155002526	1811	5	97.089	98.125	30.661	14.036	793.323	0.0153129	247.889	-1.12727	143	144	55	20	1	1	3	FLAD1, LENEP, ZBTB7B	18326, 8034, -1007	downstream, downstream, upstream	MergedReg chr1 #2282	1	1	1	0
6378	11	45262817	45268074	5257	4	79.396	61.195	16.018	7.335	1863.32	-0.375653	375.922	-1.12683	194	165	53	16	0	0	2	SYT13, LOC105376653	20888, 11531	in gene, downstream	MergedReg chr11 #6378	1	1	1	0
12294	15	45586588	45588449	1861	3	51.288	73.915	24.169	11.068	614.088	0.527246	200.797	-1.12676	116	168	75	23	1	1	1	BLOC1S6	299	in gene	MergedReg chr15 #12294	1	1	1	0
14696	16	86663066	86666463	3397	4	79.623	101.226	13.264	6.075	1535.11	0.346323	201.151	-1.12656	146	200	32	12	0	0	0				MergedReg chr16 #14696	1	1	1	0
3719	1	244352159	244355338	3179	3	73.31	91.79	14.21	6.51	1302.68	0.324327	201.668	-1.12618	141	210	50	20	0	1	2	C1orf100, LOC105373263	1679, 23058	in gene, downstream	MergedReg chr1 #3719	1	1	1	0
19768	19	58558501	58560125	1624	3	95.66	90.58	31.6	14.48	693.535	-0.0787233	229.1	-1.12586	202	205	57	28	1	3	6	TRIM28, MIR6807, CHMP2A, UBE2M, MZF1-AS1, MZF1	14844, 9028, -4185, -337, 127, 15126	downstream, downstream, upstream, upstream, in gene, downstream	MergedReg chr19 #19768	1	1	1	0
6251	11	33688729	33693393	4664	4	109.295	120.336	19.76	9.055	2505.57	0.138841	411.431	-1.1258	199	219	40	20	0	0	3	LOC105376617, C11orf91, CD59	6089, 9679, 45418	in gene, downstream, downstream	MergedReg chr11 #6251	1	1	1	0
5942	11	9459508	9463646	4138	6	67.62	68.357	19.395	8.891	1262.77	0.0156391	358.288	-1.12527	159	175	63	21	1	2	2	LOC644656, ZNF143	-879, 612	upstream, in gene	MergedReg chr11 #5942	1	1	1	0
23369	20	22581698	22585633	3935	5	98.439	73.285	22.488	10.312	1729.27	-0.425712	395.046	-1.12483	201	159	40	18	1	2	3	LINC00261, FOXA2, LINC01384	-5023, 1798, 23852	upstream, in gene, downstream	MergedReg chr20 #23369	1	1	1	0
2326	1	155933186	155935458	2272	4	78.352	79.93	35.352	16.211	810.719	0.028767	358.57	-1.12482	166	176	97	51	1	3	3	KIAA0907, SCARNA4, RXFP4	120, -8236, -7367	in gene, upstream, upstream	MergedReg chr1 #2326	1	1	1	0
9208	12	98398516	98404536	6020	5	64.782	94.479	15.053	6.904	2539.12	0.544401	404.549	-1.12455	127	187	46	11	0	0	0				MergedReg chr12 #9208	1	1	1	0
20584	2	63840435	63843412	2977	4	54.624	59.538	17.957	8.237	791.271	0.124276	238.652	-1.12436	144	143	48	16	1	2	2	WDPCP, UGP2	-1098, 973	upstream, in gene	MergedReg chr2 #20584	1	1	1	0
37789	8	73292744	73294482	1738	4	106.037	103.593	27.037	12.407	822.734	-0.0336412	209.778	-1.12378	235	227	61	28	1	3	4	C8orf89, LOC105375900, RPL7, RDH10	-7901, 7783, 881, -989	upstream, downstream, in gene, upstream	MergedReg chr8 #37789	1	1	1	0
35762	7	80721045	80724881	3836	2	66.292	93.333	11.992	5.504	1598.33	0.493552	205.363	-1.12352	142	194	46	22	0	0	0				MergedReg chr7 #35762	1	1	0	0
40463	9	134403676	134412326	8650	4	89.572	85.823	17.779	8.162	3458.92	-0.0616835	686.555	-1.12318	239	260	50	18	2	0	1	RXRA	81538	in gene	MergedReg chr9 #40463	1	1	1	0
5960	11	9758237	9759896	1659	4	101.096	89.25	29.365	13.481	748.742	-0.179802	217.485	-1.12317	142	132	49	25	1	2	3	SWAP70, LOC440028, SBF2-AS1	94989, 467, 773	downstream, in gene, in gene	MergedReg chr11 #5960	1	1	1	0
32711	6	27871318	27874070	2752	5	33.093	29.36	23.012	10.57	406.571	-0.172674	282.719	-1.12241	76	51	56	25	2	3	4	HIST1H2AL, HIST1H1B, HIST1H3I, HIST1H4L	7365, -5113, -373, 817	downstream, upstream, upstream, downstream	MergedReg chr6 #32711	1	1	1	0
32638	6	26536539	26539381	2842	6	38.888	45.023	21.652	9.955	571.229	0.211337	274.71	-1.12101	87	92	85	33	1	4	5	HCG11, TRT-AGT2-1, TRR-ACG1-3, TRV-CAC1-6, HMGN4	16254, -4970, 462, -94, -384	downstream, upstream, downstream, upstream, upstream	MergedReg chr6 #32638	1	1	1	1
12835	15	72473271	72475944	2673	4	72.655	46.857	19.679	9.048	866.995	-0.632797	234.83	-1.12099	160	168	55	20	1	2	2	LOC105370889, ARIH1	-2611, 325	upstream, in gene	MergedReg chr15 #12835	1	1	1	0
33072	6	37133664	37139216	5552	3	50.695	68.931	10.277	4.728	1708.5	0.443309	254.723	-1.12012	110	133	35	15	0	0	0				MergedReg chr6 #33072	1	1	0	0
6103	11	18382032	18386376	4344	4	102.147	100.382	14.382	6.617	1980.92	-0.0251462	278.908	-1.12002	247	268	44	20	0	1	2	MIR3159, LDHA	-3583, -10185	upstream, upstream	MergedReg chr11 #6103	1	1	1	0
23592	20	36064287	36067310	3023	4	90.295	82.221	19.79	9.116	1218.58	-0.135139	267.077	-1.1183	234	198	58	26	1	1	1	EPB41L1	907	in gene	MergedReg chr20 #23592	1	1	1	0
25049	22	36249056	36255038	5982	4	56.005	58.578	9.31	4.29	1564.35	0.0648033	248.627	-1.1178	140	138	23	14	0	1	2	APOL2, APOL1	-12093, -1024	upstream, upstream	MergedReg chr22 #25049	1	1	1	0
36663	7	139339893	139342381	2488	6	58.359	63.59	29.872	13.769	706.303	0.123845	331.793	-1.11737	138	112	124	49	1	4	4	LUC7L2, C7orf55, TRR-CCT4-1, C7orf55-LUC7L2	778, 687, 437, 5	in gene, in gene, downstream, in gene	MergedReg chr7 #36663	1	1	1	1
5105	10	93467629	93482790	15161	9	79.817	125.814	12.152	5.602	8515.47	0.656525	822.484	-1.11718	183	226	38	18	0	1	1	MYOF	7277	in gene	MergedReg chr10 #5105	1	1	1	0
22037	2	188783138	188787683	4545	4	49.099	73.472	11.049	5.094	1490.76	0.581501	224.186	-1.11704	90	150	26	12	0	0	1	DIRC1	54010	in gene	MergedReg chr2 #22037	1	1	0	0
16544	17	75122362	75126629	4267	3	118.493	133.828	26.269	12.112	2549.3	0.175578	500.401	-1.11692	281	316	101	39	0	1	4	ARMC7, LOC105371895, NT5C, HN1	14543, -5052, 7300, 30188	in gene, upstream, downstream, downstream	MergedReg chr17 #16544	1	1	1	0
19660	19	54018369	54023964	5595	4	74.552	78.092	18.046	8.328	1950.56	0.0669277	450.747	-1.11564	178	246	76	22	0	0	1	CACNG6	30017	downstream	MergedReg chr19 #19660	1	1	1	0
2606	1	172932154	172935830	3676	3	60.113	81.983	13.817	6.377	1345.4	0.447648	226.747	-1.11549	115	178	43	19	0	0	0				MergedReg chr1 #2606	1	1	1	0
39661	9	96417719	96421784	4065	4	69.89	80.472	13.22	6.103	1460.35	0.203401	239.908	-1.11513	148	185	36	15	1	1	1	ZNF367	-1031	upstream	MergedReg chr9 #39661	1	1	1	0
3893	10	4980828	4986261	5433	4	37.994	55.259	12.712	5.869	1340.28	0.540438	308.323	-1.115	77	107	31	18	0	0	3	AKR1C1, AKR1C2, LOC101928051	20282, 34489, -11947	downstream, downstream, upstream	MergedReg chr10 #3893	1	1	1	0
4360	10	33003409	33007900	4491	3	62.65	77.779	10.636	4.912	1559.4	0.312066	213.242	-1.11457	119	150	29	19	0	0	1	LOC101929475	23197	in gene	MergedReg chr10 #4360	1	1	0	0
34834	7	13015903	13019066	3163	3	82.535	109.061	16.182	7.475	1540	0.402057	228.499	-1.11424	169	206	40	20	0	0	1	LOC105375158	86144	in gene	MergedReg chr7 #34834	1	1	1	0
18565	19	13161729	13173827	12098	7	62.061	89.855	11.146	5.149	4852.97	0.533912	601.984	-1.11416	160	197	42	13	1	0	1	IER2	17310	downstream	MergedReg chr19 #18565	1	1	1	0
16383	17	68019722	68021555	1833	4	41.877	39.947	31.596	14.597	342.681	-0.0680709	258.551	-1.11407	84	80	137	72	1	1	1	TRR-CCG2-1	-669	upstream	MergedReg chr17 #16383	1	1	1	1
36082	7	100865620	100868420	2800	4	59.102	33.739	20.784	9.602	738.775	-0.80879	259.8	-1.11407	99	73	37	20	1	3	4	SLC12A9, TRIP6, MIR6875, SRRT	32984, 799, -1016, -7951	downstream, in gene, upstream, upstream	MergedReg chr7 #36082	1	1	1	0
29043	4	74363702	74378890	15188	7	40.029	64.577	9.413	4.349	4378.55	0.689975	638.235	-1.11397	121	175	41	12	0	1	1	EREG	6153	in gene	MergedReg chr4 #29043	1	1	1	0
6377	11	45258882	45262712	3830	4	83.319	79.84	14.966	6.915	1424.61	-0.0615338	255.892	-1.11389	148	174	47	15	0	0	2	SYT13, LOC105376653	25536, 6883	in gene, downstream	MergedReg chr11 #6377	1	1	1	0
38402	8	125171988	125178206	6218	3	76.531	98.552	18.036	8.335	2735.7	0.364841	500.66	-1.11363	171	246	47	23	0	0	1	NSMCE2	83279	in gene	MergedReg chr8 #38402	1	1	1	0
5940	11	9362354	9365519	3165	3	80.343	94.162	18.354	8.485	1330.46	0.228973	259.332	-1.11311	205	245	64	24	1	0	0				MergedReg chr11 #5940	1	1	1	0
2582	1	172355469	172360796	5327	4	57.886	72.916	11.693	5.406	1734.03	0.333021	278.074	-1.11301	118	185	30	13	0	0	2	DNM3, LOC102724541	516654, 26778	in gene, downstream	MergedReg chr1 #2582	1	1	0	0
28209	3	195714527	195719397	4870	4	88.32	112.824	21.784	10.072	2452.91	0.353262	473.608	-1.11292	234	326	82	35	0	1	2	LINC00969, MUC20	28464, -3920	downstream, upstream	MergedReg chr3 #28209	1	1	1	0
22005	2	186541212	186546545	5333	3	64.922	102.048	11.707	5.413	2429.56	0.652469	278.721	-1.11287	154	225	27	14	0	0	0				MergedReg chr2 #22005	1	1	1	0
27520	3	153137481	153141346	3865	3	66.562	62.603	15.314	7.085	1148.49	-0.088467	264.235	-1.11201	133	127	54	20	0	0	0				MergedReg chr3 #27520	1	1	1	0
26702	3	88149110	88150953	1843	3	57.121	62.569	25.862	11.966	514.798	0.131427	212.784	-1.11189	125	128	71	33	1	2	3	CGGBP1, ZNF654, C3orf38	-165, 10919, 288	upstream, downstream, in gene	MergedReg chr3 #26702	1	1	1	0
25564	3	4883618	4888318	4700	3	52.336	67.069	13.774	6.375	1407.25	0.357842	289.008	-1.11145	129	146	38	14	0	0	1	BHLHE40-AS1	93993	downstream	MergedReg chr3 #25564	1	1	1	0
3049	1	207023097	207028105	5008	4	75.675	74.745	12.268	5.679	1691.88	-0.0178397	274.277	-1.11119	192	216	35	14	0	1	2	C1orf116, PFKFB2	7160, -8815	in gene, upstream	MergedReg chr1 #3049	1	1	1	0
25385	22	45602959	45607693	4734	3	60.399	60.426	12.162	5.63	1277.04	0.00064478	257.031	-1.11117	123	132	50	17	0	2	3	FBLN1, LINC01589, LOC105377204	102487, 689, -2458	downstream, in gene, upstream	MergedReg chr22 #25385	1	1	1	0
4711	10	68330457	68333966	3509	4	59.309	50.391	15.527	7.191	929.086	-0.235085	243.233	-1.11051	120	106	52	27	1	2	3	PBLD, HNRNPH3, RUFY2	717, 200, 75083	in gene, in gene, downstream	MergedReg chr10 #4711	1	1	1	0
15696	17	41791749	41795080	3331	4	104.183	114.394	16.602	7.692	1701.1	0.134891	246.881	-1.10993	180	217	42	15	0	1	2	JUP, P3H4	-6702, 19202	upstream, downstream	MergedReg chr17 #15696	1	1	1	0
12023	15	32865185	32874568	9383	4	61.164	96.191	16.14	7.478	4029.29	0.653219	676.079	-1.10992	228	300	66	31	0	0	1	FMN1	324908	in gene	MergedReg chr15 #12023	1	1	1	0
40911	X	41330127	41335048	4921	3	81.234	103.727	19.948	9.247	2278.75	0.352636	438.233	-1.10919	186	260	52	22	1	2	2	LOC643043, DDX3X	-9082, -721	upstream, upstream	MergedReg chrX #40911	1	1	1	0
16820	17	79985291	79991684	6393	4	90.03	98.34	20.45	9.48	2806.64	0.127373	583.647	-1.10914	191	213	65	22	0	0	1	TBC1D16	47380	in gene	MergedReg chr17 #16820	1	1	1	0
21366	2	120237326	120241192	3866	3	75.793	69.529	17.132	7.942	1308.11	-0.12445	295.68	-1.10912	204	188	45	20	0	1	2	LOC105373583, RALB	6882, -811	in gene, upstream	MergedReg chr2 #21366	1	1	1	0
20051	2	28273223	28277963	4740	3	85.27	105.081	16.831	7.804	2223.59	0.301392	356.156	-1.10884	185	232	40	21	0	0	1	BRE	384978	in gene	MergedReg chr2 #20051	1	1	1	0
15682	17	41521054	41524983	3929	2	53.87	69.545	15.13	7.016	1219.83	0.368465	265.383	-1.10869	99	139	31	15	0	2	3	KRT15, MIR6510, KRT19	-605, -5801, 5371	upstream, upstream, downstream	MergedReg chr17 #15682	1	1	0	0
18448	19	10761442	10768265	6823	5	54.84	39.033	8.681	4.028	1670.42	-0.490534	264.422	-1.1078	137	110	26	12	0	0	1	DNM2	46800	in gene	MergedReg chr19 #18448	1	1	0	0
22556	2	223859368	223863573	4205	3	75.855	94.038	12.809	5.947	1765.31	0.31	240.455	-1.10692	210	252	40	10	0	0	0				MergedReg chr2 #22556	1	1	1	0
20050	2	28267609	28271878	4269	4	61.149	60.888	11.075	5.143	1165.38	-0.00617098	211.068	-1.10662	106	160	33	16	0	0	1	BRE	379128	in gene	MergedReg chr2 #20050	1	1	1	0
23144	20	6706977	6712897	5920	5	38.708	34.654	11.066	5.139	1023	-0.15961	292.459	-1.10657	96	69	26	13	0	0	0				MergedReg chr20 #23144	1	1	0	0
7297	11	102109334	102113740	4406	3	53.304	75.275	10.275	4.775	1480.63	0.497927	202.106	-1.10557	127	132	33	15	1	1	1	YAP1	1283	in gene	MergedReg chr11 #7297	1	1	1	0
23908	20	50421641	50424710	3069	4	97.083	102.104	20.99	9.76	1398.92	0.0727488	287.582	-1.10475	199	248	39	23	0	0	0				MergedReg chr20 #23908	1	1	1	0
7904	12	12889633	12894276	4643	3	74.365	78.124	18.407	8.559	1619.33	0.071142	381.534	-1.10474	188	214	65	23	1	2	2	LOC105369664, GPRC5A	-8873, 932	upstream, in gene	MergedReg chr12 #7904	1	1	1	0
7897	12	12799846	12806407	6561	4	82.395	95.781	17.902	8.325	2805.44	0.217183	524.353	-1.1046	178	246	69	20	0	1	2	APOLD1, DDX47	77209, -10220	downstream, upstream	MergedReg chr12 #7897	1	1	1	0
40490	9	136050014	136054768	4754	2	108.792	85.477	10.061	4.68	2308.92	-0.347964	213.527	-1.10419	224	189	22	10	1	0	1	NACC2	42894	in gene	MergedReg chr9 #40490	1	1	0	0
18158	19	2576163	2579631	3468	5	52.907	43.213	13.648	6.352	819.114	-0.291993	211.3	-1.10341	89	71	38	16	1	0	1	GNG7	124851	in gene	MergedReg chr19 #18158	1	1	1	0
27773	3	172747302	172752409	5107	3	58.358	98.547	11.27	5.247	2246.78	0.755882	256.946	-1.10292	117	211	30	12	1	1	1	ECT2	-827	upstream	MergedReg chr3 #27773	1	1	0	0
41525	X	115558909	115563308	4399	3	72.848	68.442	13.464	6.269	1430.62	-0.0900074	264.411	-1.1028	156	147	32	18	1	2	2	PLS3-AS1, PLS3	1623, 258	in gene, in gene	MergedReg chrX #41525	1	1	1	0
16495	17	73795972	73802843	6871	4	82.224	53.308	13.173	6.134	2522.15	-0.625208	404.07	-1.10268	227	181	38	12	0	0	2	LINC00469, LOC400620	29130, 12585	in gene, in gene	MergedReg chr17 #16495	1	1	1	0
19422	19	47093835	47100302	6467	5	121.683	126.119	20.634	9.619	3641.12	0.051658	595.715	-1.10106	221	237	66	23	0	0	1	ZC3H4	16684	in gene	MergedReg chr19 #19422	1	1	1	0
8796	12	70644641	70647356	2715	4	58.655	68.714	16.464	7.679	832.85	0.22835	199.552	-1.10032	107	129	47	12	0	1	2	PTPRB, PTPRR	-8558, 274806	upstream, in gene	MergedReg chr12 #8796	1	1	1	0
35012	7	27131759	27138420	6661	4	80.288	113.712	18.615	8.683	3381.41	0.502128	553.547	-1.1002	168	230	80	31	0	2	6	HOXA3, HOXA-AS2, HOXA4, HOXA-AS3, HOXA5, HOXA6	17492, 13170, -4309, -5275, 8579, 12685	in gene, downstream, upstream, upstream, downstream, downstream	MergedReg chr7 #35012	1	1	1	0
16537	17	75082288	75097280	14992	10	127.369	140.019	27.083	12.633	9371.27	0.136608	1812.63	-1.10019	276	330	78	29	1	1	1	SLC16A5	2057	in gene	MergedReg chr17 #16537	1	1	1	0
16268	17	64918732	64921470	2738	4	51.306	77.529	18.8	8.771	947.654	0.595609	229.796	-1.09992	92	144	61	26	1	1	3	LOC105376844, LRRC37A3, LOC105371862	84444, -621, 9991	downstream, upstream, downstream	MergedReg chr17 #16268	1	1	1	0
2115	1	150487072	150488030	958	3	32.333	39.133	48.5	22.633	167.363	0.275378	207.424	-1.09956	44	72	98	45	0	2	2	TARS2, MIR6878	187, -4794	in gene, upstream	MergedReg chr1 #2115	1	1	1	0
23754	20	45970788	45973012	2224	3	73.464	82.957	24	11.203	823.644	0.175326	238.286	-1.09915	200	226	52	28	1	1	1	ZNF335	294	in gene	MergedReg chr20 #23754	1	1	1	0
36606	7	135169234	135172427	3193	5	56.96	60.93	14.91	6.96	868.525	0.0972036	212.534	-1.09912	130	141	35	17	1	1	2	TMEM140, C7orf49	22816, -4	downstream, upstream	MergedReg chr7 #36606	1	1	1	0
20733	2	69777613	69783044	5431	3	76.159	62.847	11.388	5.318	1846.52	-0.277171	276.108	-1.09856	172	126	33	16	0	0	1	ANXA4	136228	in gene	MergedReg chr2 #20733	1	1	1	0
19273	19	44690501	44696287	5786	5	76.244	85.25	16.367	7.644	2202.04	0.161076	422.765	-1.09839	166	226	44	18	0	1	2	CEACAM19, CEACAM16	26802, -4110	downstream, upstream	MergedReg chr19 #19273	1	1	1	0
21097	2	101516269	101520878	4609	6	74.132	101.236	16.861	7.875	2083.02	0.449554	346.93	-1.09834	195	247	54	23	0	0	0				MergedReg chr2 #21097	1	1	1	0
12107	15	39126247	39130432	4185	3	93.718	106.458	17.725	8.283	1988.96	0.183886	331.157	-1.09756	190	202	43	19	0	0	0				MergedReg chr15 #12107	1	1	1	0
5336	10	103756616	103760617	4001	3	79.328	75.056	12.424	5.806	1416.93	-0.0798628	221.913	-1.09751	167	165	37	20	0	0	2	SH3PXD2A, SH3PXD2A-AS1	96866, 11837	in gene, downstream	MergedReg chr10 #5336	1	1	1	0
28810	4	40575621	40581343	5722	4	44.82	76.067	9.351	4.37	1943.1	0.763128	238.868	-1.09749	103	196	28	15	0	0	1	RBM47	52304	in gene	MergedReg chr4 #28810	1	1	0	0
2587	1	172448258	172454039	5781	5	71.856	77.9	13.489	6.304	2010.45	0.116515	348.125	-1.09744	181	233	32	18	0	2	3	LOC102724528, C1orf105, PIGC	5323, 30633, -7058	in gene, in gene, upstream	MergedReg chr1 #2587	1	1	0	0
16009	17	50947517	50950849	3332	5	50.686	37.971	16.562	7.752	753.954	-0.416689	246.36	-1.09524	94	91	45	22	0	0	0				MergedReg chr17 #16009	1	1	1	0
5900	11	6318772	6322317	3545	3	117.685	115.838	22.306	10.441	1862.47	-0.0228218	353.012	-1.09517	226	222	54	25	2	2	2	LOC101927825, PRKCDBP	3043, -34	in gene, upstream	MergedReg chr11 #5900	1	1	1	0
19611	19	51346999	51353494	6495	4	78.916	87.222	17.192	8.049	2529.05	0.144374	498.491	-1.09486	164	265	71	24	0	1	2	VSIG10L, ETFB	-8122, 16172	upstream, in gene	MergedReg chr19 #19611	1	1	1	0
2210	1	152167269	152169163	1894	5	49.949	67.254	28.542	13.373	568.657	0.429164	241.333	-1.09376	87	126	69	32	0	0	1	RPTN	-8988	upstream	MergedReg chr1 #2210	1	1	1	0
16821	17	79991881	79994990	3109	3	107.268	79.062	20.567	9.639	1488.82	-0.440163	285.459	-1.09338	175	130	48	21	1	0	1	TBC1D16	42432	in gene	MergedReg chr17 #16821	1	1	1	0
38686	8	141074312	141076871	2559	4	70.95	68.05	21.325	10	810.54	-0.0602075	243.619	-1.09255	158	186	42	20	0	0	0				MergedReg chr8 #38686	1	1	1	0
37842	8	79792952	79796194	3242	4	76.314	101.598	21.823	10.235	1470.45	0.412852	315.849	-1.09234	149	215	60	24	0	0	2	LOC101927067, LOC101927040	26431, 77164	in gene, in gene	MergedReg chr8 #37842	1	1	1	0
27201	3	129222313	129232465	10152	6	85.48	111.461	16.318	7.656	5051.57	0.38288	739.555	-1.0918	194	258	58	29	0	1	1	LOC105374102	-3353	upstream	MergedReg chr3 #27201	1	1	1	0
27871	3	183284557	183288787	4230	3	55.061	87.515	11.296	5.303	1652.63	0.6685	213.313	-1.09093	96	154	28	14	0	0	1	MCF2L2	141947	in gene	MergedReg chr3 #27871	1	1	0	0
22779	2	233759627	233765569	5942	3	59.839	98.113	13.93	6.543	2602.62	0.713358	369.518	-1.09017	130	174	35	14	0	1	10	UGT1A, UGT1A8, UGT1A10, UGT1A9, UGT1A7, UGT1A6, UGT1A5, UGT1A4, UGT1A3, UGT1A1	177159, 144953, 126121, 90700, 80660, 70923, 49606, 43806, 33471, 2325	in gene, in gene, in gene, in gene, in gene, in gene, in gene, in gene, in gene, in gene	MergedReg chr2 #22779	1	1	1	0
22303	2	207681553	207685442	3889	2	66.787	82.451	12.197	5.73	1431.48	0.30397	211.76	-1.08992	124	137	32	15	1	0	1	LOC102724714	21113	downstream	MergedReg chr2 #22303	1	1	0	0
28148	3	194269217	194271930	2713	4	67.202	72.976	22.071	10.369	883.857	0.118918	267.315	-1.08988	100	125	39	20	1	1	1	LOC105374289	-6024	upstream	MergedReg chr3 #28148	1	1	1	0
20623	2	64766973	64771417	4444	3	61.007	84.468	13.957	6.561	1675.78	0.46943	276.897	-1.089	133	174	38	19	1	1	1	LOC105374777	-1009	upstream	MergedReg chr2 #20623	1	1	1	0
24030	20	53914582	53917917	3335	4	49.356	81.375	22.971	10.808	1211.54	0.72136	342.001	-1.08771	94	175	63	21	0	0	0				MergedReg chr20 #24030	1	1	1	0
30790	5	71930069	71934213	4144	3	66.769	73.969	12.752	6	1368.43	0.147742	235.912	-1.08769	139	155	37	15	0	0	0				MergedReg chr5 #30790	1	1	1	0
30007	4	175417915	175422531	4616	4	45.09	58.448	10.069	4.741	1204.45	0.374346	207.493	-1.08666	109	132	28	15	0	0	0				MergedReg chr4 #30007	1	1	1	0
12653	15	65042799	65046711	3912	3	79.647	99.09	14.91	7.033	1730.54	0.315119	260.392	-1.08407	186	230	49	14	0	1	2	SLC51B, RASL12	-615, 31915	upstream, downstream	MergedReg chr15 #12653	1	1	1	0
19554	19	49495072	49497377	2305	6	54.63	52.164	22.534	10.63	562.152	-0.0666389	231.879	-1.08396	130	144	53	23	1	2	9	FLT3LG, RPL13A, SNORD32A, SNORD33, SNORD34, SNORD35A, RPS11, SNORD35B, MIR150	22052, 8670, 6258, 5607, 5317, 5049, -141, -1495, 4644	downstream, downstream, downstream, downstream, downstream, downstream, upstream, upstream, downstream	MergedReg chr19 #19554	1	1	1	0
34819	7	12319763	12323761	3998	3	47.696	78.8	14.784	6.976	1406.44	0.724327	263.868	-1.08356	83	139	33	16	0	0	1	VWDE	82464	downstream	MergedReg chr7 #34819	1	1	1	0
27504	3	152326932	152333733	6801	4	54.484	99.441	11.338	5.352	3019.19	0.868008	344.24	-1.08302	163	248	65	13	0	0	3	MBNL1, LOC105374162, TMEM14E	86011, 12754, 10658	in gene, downstream, downstream	MergedReg chr3 #27504	1	1	1	0
15951	17	48994553	48999791	5238	3	62.713	68.421	10.22	4.826	1599.95	0.125675	238.984	-1.0825	125	127	23	12	1	2	2	LOC105371815, IGF2BP1	-79, -240	upstream, upstream	MergedReg chr17 #15951	1	1	0	0
2155	1	151069189	151071685	2496	3	87.846	96.038	44.782	21.154	1070.14	0.128629	498.999	-1.08199	185	229	132	56	1	1	3	CDC42SE1, MLLT11, GABPB2	-10788, 10762, -167	upstream, downstream, upstream	MergedReg chr1 #2155	1	1	1	0
19496	19	48353195	48356714	3519	2	95.173	82.727	15.445	7.3	1495.15	-0.202194	242.638	-1.08117	174	188	43	16	0	0	2	TMEM143, SYNGR4	9283, -9327	in gene, upstream	MergedReg chr19 #19496	1	1	0	0
17366	18	23098196	23103711	5515	3	76.558	67.314	13.128	6.209	1884.9	-0.185647	323.218	-1.08021	163	198	44	16	0	0	0				MergedReg chr18 #17366	1	1	1	0
20741	2	69944138	69948967	4829	3	90.656	93.238	16.033	7.583	2010.03	0.0405156	345.64	-1.0802	194	185	34	17	0	0	1	MXD1	31511	downstream	MergedReg chr2 #20741	1	1	1	0
34891	7	17406048	17410005	3957	2	36.613	65.016	12.734	6.024	1148.52	0.828439	224.948	-1.07989	85	114	35	15	0	0	1	LOC102659288	33109	in gene	MergedReg chr7 #34891	1	1	0	0
39054	9	33772909	33778297	5388	2	45.607	52.839	9.298	4.399	1270.97	0.212348	223.65	-1.07974	104	114	26	10	0	0	1	PRSS3	25137	in gene	MergedReg chr9 #39054	1	1	0	0
13905	16	24841009	24849506	8497	6	81.079	61.789	14.801	7.004	3075.57	-0.391978	561.447	-1.07944	191	199	54	17	0	1	1	SLC5A11	-606	upstream	MergedReg chr16 #13905	1	1	1	0
40079	9	121285743	121290067	4324	2	65.481	65.948	13.444	6.363	1273.03	0.0102526	259.517	-1.07918	121	160	21	13	0	1	3	GSN, GSN-AS1, LOC105376256	77102, -2375, 11252	in gene, upstream, downstream	MergedReg chr9 #40079	1	1	0	0
35746	7	79450198	79454988	4790	4	55.013	69.68	16.6	7.86	1490.03	0.340972	354.973	-1.07858	141	176	49	19	3	2	2	MAGI2, MAGI2-AS3	1212, -364	in gene, upstream	MergedReg chr7 #35746	1	1	1	0
466	1	19009264	19013924	4660	3	71.952	65.575	11.37	5.384	1496.86	-0.133889	236.537	-1.07848	164	152	30	14	0	0	1	LOC105376815	39373	in gene	MergedReg chr1 #466	1	1	0	0
20725	2	69740115	69743288	3173	3	66.374	66.849	16.182	7.667	946.928	0.0102878	229.221	-1.07766	159	164	44	16	1	0	1	ANXA4	97601	in gene	MergedReg chr2 #20725	1	1	1	0
5323	10	103238379	103242864	4485	3	66.564	72.586	11.043	5.233	1453.34	0.124949	221.106	-1.07742	164	178	31	13	0	1	1	RPEL1	-5266	upstream	MergedReg chr10 #5323	1	1	0	0
20633	2	64856803	64860680	3877	4	88.752	110.752	18.37	8.711	1916.9	0.319481	317.949	-1.07644	154	207	55	23	1	0	1	LOC101927438	4890	in gene	MergedReg chr2 #20633	1	1	1	0
6911	11	68378629	68383089	4460	6	63.561	77.007	14.441	6.848	1533.26	0.276848	287.531	-1.07642	147	204	67	17	0	0	1	LRP5	81993	in gene	MergedReg chr11 #6911	1	1	1	0
33023	6	35599939	35607015	7076	3	62.294	69.249	9.545	4.528	2187.53	0.1527	301.52	-1.07587	116	144	26	15	0	1	3	LOC101929309, FKBP5, LOC105375033	60084, 125106, 3089	downstream, in gene, in gene	MergedReg chr6 #33023	1	1	1	0
19063	19	39432864	39436677	3813	5	37.233	23.333	13	6.167	633.792	-0.67421	221.29	-1.07587	107	72	47	18	1	2	4	PLEKHG2, RPS16, LOC723805, SUPT5H	22188, 1250, -4494, -10776	downstream, in gene, upstream, upstream	MergedReg chr19 #19063	1	1	1	0
38097	8	102804022	102810715	6693	5	113.517	136.014	24.536	11.641	4064.03	0.260847	733.123	-1.07569	218	282	87	43	2	0	0				MergedReg chr8 #38097	1	1	1	0
33808	6	112201658	112206286	4628	4	56.545	85.931	10.847	5.147	1775.4	0.603779	224.107	-1.07549	120	198	40	17	0	0	1	LAMA4	50750	in gene	MergedReg chr6 #33808	1	1	1	0
23698	20	43556626	43560795	4169	2	121.754	121.977	19.246	9.138	2270.19	0.00263997	358.199	-1.07461	233	281	40	19	0	1	1	SGK2	-285	upstream	MergedReg chr20 #23698	1	1	0	0
26400	3	55485368	55489129	3761	4	64.424	31.051	14.5	6.888	1081.69	-1.05296	243.458	-1.0739	106	52	28	15	2	0	1	WNT5A	18013	in gene	MergedReg chr3 #26400	1	1	0	0
24365	21	34834372	34840753	6381	5	62.94	89.271	11.214	5.33	2543.03	0.504214	319.449	-1.07309	148	224	40	14	0	1	2	RUNX1, LOC102724584	211748, 973	in gene, in gene	MergedReg chr21 #24365	1	1	1	0
23573	20	35303283	35315125	11842	10	109.346	166.646	28.519	13.56	8809.92	0.607886	1507.69	-1.07257	249	378	138	44	0	0	1	UQCC1	102938	in gene	MergedReg chr20 #23573	1	1	1	0
23857	20	49771540	49777622	6082	6	66.795	80.579	17.853	8.489	2187.86	0.270664	484.741	-1.0725	134	199	81	24	0	1	1	LOC105372652	815	in gene	MergedReg chr20 #23857	1	1	1	0
5264	10	100369524	100375846	6322	3	77.843	84.49	12.624	6.005	2384.58	0.118213	356.29	-1.07193	188	206	39	14	1	1	2	SCD, OLMALINC	25670, -891	downstream, upstream	MergedReg chr10 #5264	1	1	1	0
23393	20	23131905	23134071	2166	3	38.776	54.463	21.492	10.224	526.638	0.490112	207.82	-1.07184	67	93	52	20	0	1	1	LINC00656	-352	upstream	MergedReg chr20 #23393	1	1	1	0
21651	2	156400657	156401342	685	4	11.191	20.191	67.762	32.238	61.7448	0.851373	207.219	-1.07171	21	42	88	40	1	3	3	TRA-CGC3-1, TRG-GCC2-5, LOC105373706	230, 218, -6651	downstream, downstream, upstream	MergedReg chr2 #21651	0	1	1	1
8611	12	57887870	57891615	3745	3	101.009	107.692	19.744	9.402	1800.48	0.0924272	330.095	-1.07037	170	181	52	19	0	2	3	LOC283387, LOC102724211, LOC101927608	4077, 15869, -3526	in gene, in gene, upstream	MergedReg chr12 #8611	1	1	1	0
9728	12	123138926	123143164	4238	3	105.856	133.939	16.038	7.638	2534.08	0.339473	303.433	-1.07023	215	259	43	17	0	0	2	PITPNM2, MPHOSPH9	9765, 102969	in gene, downstream	MergedReg chr12 #9728	1	1	1	0
39880	9	110917972	110922246	4274	2	78.746	121.701	12.813	6.104	2322.1	0.628062	244.477	-1.06978	177	252	39	15	0	0	1	LPAR1	119134	in gene	MergedReg chr9 #39880	1	1	0	0
9031	12	89369423	89377464	8041	4	74.482	84.227	19.701	9.39	3023.52	0.177391	707.213	-1.06907	149	182	86	24	0	0	1	LOC105369889	20840	in gene	MergedReg chr12 #9031	1	1	1	0
9464	12	112924173	112928131	3958	3	72.403	71.258	13.524	6.446	1279.34	-0.0229975	238.964	-1.06905	155	144	35	14	0	0	1	OAS1	19218	in gene	MergedReg chr12 #9464	1	1	1	0
3852	10	3886345	3895305	8960	9	23.075	51.05	8.843	4.215	2042	1.14558	353.72	-1.069	75	132	23	12	0	0	1	LOC105376366	14832	downstream	MergedReg chr10 #3852	1	1	1	0
4391	10	33330361	33338102	7741	4	53.008	63.785	10.504	5.008	2204.28	0.267007	362.998	-1.06863	174	152	28	14	1	2	2	NRP1, LOC105376488	674, -2524	in gene, upstream	MergedReg chr10 #4391	1	1	1	0
37912	8	89795279	89803071	7792	3	76.099	88.342	17.35	8.273	3073.04	0.215222	603.532	-1.06845	154	203	43	17	0	0	1	RIPK2	41442	downstream	MergedReg chr8 #37912	1	1	1	0
23442	20	25506928	25509614	2686	3	122.31	126.226	25.381	12.107	1513.58	0.0454667	304.345	-1.06791	231	260	79	29	0	0	1	NINL	77260	in gene	MergedReg chr20 #23442	1	1	1	0
22652	2	229406709	229411671	4962	5	60.381	83.49	14.181	6.768	1849.45	0.467509	314.134	-1.06716	133	168	50	20	0	0	1	DNER	305380	in gene	MergedReg chr2 #22652	1	1	1	0
5802	11	808504	810955	2451	4	70.61	49.039	21.416	10.221	772.612	-0.525943	234.333	-1.06715	162	147	58	20	1	3	5	PANO1, PIDD1, RPLP2, SNORA52, PNPLA2	12218, -228, -207, -1952, -9162	downstream, upstream, upstream, upstream, upstream	MergedReg chr11 #5802	1	1	1	0
26182	3	46404247	46408392	4145	2	83.608	96.392	14.415	6.881	1783.68	0.205272	266.742	-1.06688	170	169	32	20	0	2	3	LOC102724297, CCRL2, LOC105377068	740, -847, 17773	in gene, upstream, downstream	MergedReg chr3 #26182	1	1	0	0
23063	20	3809642	3814582	4940	5	96.377	137.468	19.851	9.477	3031.66	0.512335	437.785	-1.06671	187	264	75	34	0	2	3	CDC25B, LOC101929125, AP5S1	25340, 3618, -8412	downstream, in gene, upstream	MergedReg chr20 #23063	1	1	1	0
41637	X	123829440	123832716	3276	3	64.854	62.223	15.029	7.175	948.49	-0.0597476	219.799	-1.0667	177	214	39	15	0	0	0				MergedReg chrX #41637	1	1	0	0
27241	3	129660459	129666154	5695	4	48.382	48.163	10.723	5.12	1230.07	-0.00654515	272.623	-1.06649	120	103	33	10	0	0	1	TMCC1	230291	in gene	MergedReg chr3 #27241	1	1	0	0
30462	5	43007224	43010259	3035	4	39.053	50.547	14.947	7.137	684.867	0.372192	202.519	-1.06647	82	108	38	16	0	0	3	LOC105374746, LOC648987, LOC105374748	12157, 58698, -10116	downstream, downstream, upstream	MergedReg chr5 #30462	1	1	1	0
12573	15	62894211	62897771	3560	3	74.018	99.441	15.333	7.324	1580.4	0.425965	243.685	-1.06594	194	241	29	14	0	1	1	LOC101928955	1310	in gene	MergedReg chr15 #12573	1	1	0	0
16973	17	82494331	82494979	648	2	10.667	11.476	85.809	41	33.1984	0.105465	248.233	-1.06551	16	20	161	71	0	1	2	NARF, TRX-CAT1-2	36471, 137	downstream, downstream	MergedReg chr17 #16973	0	0	1	1
2625	1	173866501	173869007	2506	6	52.423	40.782	21.436	10.244	586.482	-0.362267	239.815	-1.06526	107	129	75	30	1	12	14	DARS2, GAS5-AS1, GAS5, SNORD81, SNORD47, SNORD80, SNORD79, SNORD78, SNORD44, SNORD77, SNORD76, SNORD75, SNORD74, ZBTB37	43109, 4506, 233, -3537, -3309, -2851, -2324, -2068, -1726, -1383, -1039, -816, -9, -328	downstream, downstream, in gene, upstream, upstream, upstream, upstream, upstream, upstream, upstream, upstream, upstream, upstream, upstream	MergedReg chr1 #2625	1	1	1	0
35013	7	27147984	27153048	5064	4	52.342	50.373	18.475	8.829	1183.3	-0.0553184	417.667	-1.06525	129	109	55	32	2	3	7	HOXA3, HOXA-AS3, HOXA5, HOXA6, HOXA7, HOXA10-HOXA9, HOXA9	2065, 10152, -6848, -2742, 6161, 29745, 15014	in gene, in gene, upstream, upstream, downstream, downstream, downstream	MergedReg chr7 #35013	1	1	1	0
366	1	15351428	15358780	7352	3	66.424	81.716	12.214	5.838	2682.04	0.298914	400.881	-1.06499	124	186	37	13	0	1	2	FHAD1, LOC101927417	118502, -11124	in gene, upstream	MergedReg chr1 #366	1	1	1	0
13676	16	13953627	13960693	7066	3	70.109	107.294	12.805	6.123	3384.55	0.613898	403.929	-1.0644	163	252	36	27	0	0	1	ERCC4	37015	downstream	MergedReg chr16 #13676	1	1	0	0
41535	X	116229531	116234045	4514	4	49.248	51.177	11.05	5.284	1031.31	0.0554304	222.677	-1.06434	91	101	25	13	0	0	0				MergedReg chrX #41535	1	1	0	0
23143	20	6701446	6706125	4679	5	61.657	76.938	13.979	6.685	1607.11	0.319432	291.999	-1.06426	147	185	61	16	0	0	0				MergedReg chr20 #23143	1	1	1	0
28432	4	6692172	6696605	4433	3	54.196	36.181	11.569	5.533	1072.55	-0.582954	228.953	-1.06413	120	92	35	14	0	2	2	LOC339988, S100P	-3659, 549	upstream, in gene	MergedReg chr4 #28432	1	1	0	0
38245	8	118015650	118021060	5410	3	74.325	100.811	15.03	7.19	2434.77	0.439734	363.001	-1.06378	162	228	42	17	0	0	1	EXT1	93464	in gene	MergedReg chr8 #38245	1	1	1	0
38179	8	115253926	115258680	4754	2	64.054	62.061	12.838	6.142	1359.43	-0.0456017	272.464	-1.06364	118	113	28	12	0	0	0				MergedReg chr8 #38179	1	1	0	0
24200	21	14874767	14882728	7961	7	40.261	65.819	8.135	3.894	2339.22	0.709121	289.119	-1.06289	101	130	25	12	0	0	0				MergedReg chr21 #24200	1	1	1	0
3910	10	5092398	5097467	5069	6	33.829	47.506	9.209	4.41	1075.04	0.489849	208.395	-1.06227	85	110	31	16	0	0	1	AKR1C3	46166	in gene	MergedReg chr10 #3910	1	1	0	0
23967	20	51628954	51633745	4791	4	80.04	109.38	19.413	9.3	2339.46	0.450556	415.213	-1.06172	198	273	81	24	0	0	1	ATP9A	137062	in gene	MergedReg chr20 #23967	1	1	1	0
16063	17	57866967	57870457	3490	3	78.229	78.817	14.248	6.833	1228	0.0108033	221.989	-1.06017	170	177	42	24	0	0	1	CUEDC1	86611	in gene	MergedReg chr17 #16063	1	1	1	0
36519	7	130882221	130892061	9840	5	87.137	126.303	15.036	7.212	5548.31	0.535532	660.51	-1.05995	189	286	54	18	0	2	3	MIR29A, MIR29B1, LINC-PINT	-10331, -9602, 222775	upstream, upstream, in gene	MergedReg chr7 #36519	1	1	1	0
26820	3	105398447	105403713	5266	5	60.491	94.733	12.267	5.884	2227.07	0.647147	288.384	-1.05991	157	231	47	22	0	0	1	ALCAM	34367	in gene	MergedReg chr3 #26820	1	1	1	0
16799	17	79025066	79028160	3094	4	59.928	56.258	17.237	8.271	827.755	-0.091172	238.086	-1.05938	131	128	41	20	0	2	2	C1QTNF1-AS1, C1QTNF1	1042, 3679	in gene, in gene	MergedReg chr17 #16799	1	1	0	0
23983	20	51746430	51754200	7770	5	95.864	125.107	19.782	9.494	4339.65	0.384101	686.188	-1.0591	229	298	78	34	0	0	1	ATP9A	18096	in gene	MergedReg chr20 #23983	1	1	1	0
8228	12	46547827	46551872	4045	3	48.11	98.52	17.095	8.205	1779.08	1.03408	308.702	-1.059	97	191	55	21	0	0	1	LOC100288798	166173	in gene	MergedReg chr12 #8228	1	1	1	0
36178	7	103122881	103126700	3819	3	85.177	67.008	15.588	7.487	1452.19	-0.346131	265.761	-1.05798	165	172	40	15	0	0	1	NAPEPLD	24532	in gene	MergedReg chr7 #36178	1	1	0	0
16069	17	57898423	57905213	6790	5	71.274	65.547	13.495	6.486	2160.49	-0.120846	409.067	-1.05702	209	222	49	19	0	0	1	CUEDC1	53505	in gene	MergedReg chr17 #16069	1	1	1	0
36198	7	105009140	105016309	7169	3	91.46	118.134	32.098	15.429	3780.82	0.369211	1027.28	-1.05684	234	322	119	48	1	2	3	LOC101927902, KMT2E-AS1, KMT2E	71791, 1417, -1466	downstream, in gene, upstream	MergedReg chr7 #36198	1	1	1	0
8212	12	46265898	46270255	4357	3	89.846	118.868	25.603	12.309	2312.09	0.403834	498.001	-1.0566	187	229	94	40	1	2	2	SLC38A1, LOC105378248	1349, -1035	in gene, upstream	MergedReg chr12 #8212	1	1	1	0
13673	16	12801701	12804192	2491	3	37.513	41.013	18.641	8.962	456.087	0.128691	207.298	-1.05659	78	89	61	19	1	1	1	CPPED1	941	in gene	MergedReg chr16 #13673	1	1	1	0
25568	3	4979446	4987848	8402	6	94.437	120.844	22.317	10.734	4532.73	0.355722	837.087	-1.05596	184	196	99	29	3	2	3	BHLHE40-AS1, BHLHE40, LOC105376934	-3686, 4235, 43391	upstream, in gene, downstream	MergedReg chr3 #25568	1	1	1	0
3932	10	5545062	5550259	5197	2	79.093	61.197	11.883	5.716	1835.03	-0.370089	275.696	-1.05582	168	140	32	12	0	1	1	LOC105376380	4409	downstream	MergedReg chr10 #3932	1	1	0	0
7278	11	100746289	100752693	6404	7	42.67	55.515	9.914	4.77	1587.13	0.379656	283.434	-1.05548	128	154	26	13	0	0	1	ARHGAP42	61815	in gene	MergedReg chr11 #7278	1	1	1	0
26108	3	43628401	43633347	4946	3	64.51	88.91	12.161	5.854	1963.16	0.462823	268.519	-1.05477	115	201	42	16	0	0	1	ANO10	60720	in gene	MergedReg chr3 #26108	1	1	1	0
19042	19	38863926	38866693	2767	3	80.356	108.241	21.322	10.264	1337.07	0.429769	263.384	-1.05475	158	199	55	21	0	0	1	RINL	12970	downstream	MergedReg chr19 #19042	1	1	1	0
5470	10	113070775	113076079	5304	4	53.675	74.524	10.642	5.123	1764.62	0.473455	251.987	-1.05471	120	148	51	16	0	0	1	TCF7L2	123208	in gene	MergedReg chr10 #5470	1	1	1	0
19761	19	58518360	58520996	2636	3	58.663	46.386	24.952	12.012	690.338	-0.338761	293.632	-1.05468	140	110	86	35	1	2	4	SLC27A5, LOC105372485, ZBTB45, LOC105372486	-7613, 19981, 1145, 5414	upstream, downstream, in gene, downstream	MergedReg chr19 #19761	1	1	1	0
16946	17	82215737	82218315	2578	4	143.827	153.593	26.951	12.975	1767.69	0.0947779	310.177	-1.0546	242	308	51	26	0	1	1	CCDC57	-3506	upstream	MergedReg chr17 #16946	1	1	1	0
20429	2	47353452	47358473	5021	2	66.726	82.713	11.891	5.725	1854.03	0.309865	266.539	-1.05452	142	197	34	12	0	0	1	LOC101927043	-10888	upstream	MergedReg chr2 #20429	1	1	0	0
15143	17	13724528	13730072	5544	4	33.428	49.879	9.844	4.74	1234.51	0.577376	243.639	-1.05436	98	115	34	12	0	0	0				MergedReg chr17 #15143	1	1	1	0
19716	19	55653511	55656219	2708	4	100	123.298	22.631	10.904	1490.58	0.302149	273.593	-1.05344	202	236	50	22	1	1	3	ZNF581, CCDC106, U2AF2	11245, 7297, 815	downstream, downstream, in gene	MergedReg chr19 #19716	1	1	1	0
38687	8	141126070	141128395	2325	4	133.644	147.356	23.055	11.11	1529.48	0.140911	239.299	-1.05322	243	309	52	23	1	2	2	LOC101927963, DENND3	3040, -1389	in gene, upstream	MergedReg chr8 #38687	1	1	1	0
9815	12	124912960	124925570	12610	13	100.98	136.21	27.385	13.197	7667.89	0.431763	1541.63	-1.05318	244	321	152	62	1	5	5	UBC, MIR5188, TRA-TGC3-1, TRD-GTC2-7, TRF-GAA1-2	-4224, 3718, 2561, 8151, 8650	upstream, downstream, downstream, downstream, downstream	MergedReg chr12 #9815	1	1	1	1
37967	8	94240284	94244312	4028	3	97.46	94.421	19.341	9.325	1752.54	-0.0457025	347.793	-1.05249	196	203	65	23	0	0	2	GEM, LOC105375649	20021, 17763	downstream, downstream	MergedReg chr8 #37967	1	1	1	0
23304	20	17967241	17971205	3964	3	67.508	78.726	16.589	8	1393.17	0.221782	293.566	-1.05216	181	168	69	23	1	3	3	SNX5, SNORD17, MGME1	-232, -6277, 370	upstream, upstream, in gene	MergedReg chr20 #23304	1	1	1	0
4297	10	30431021	30435921	4900	6	52.261	46.497	10.184	4.913	1143.21	-0.168597	222.775	-1.05163	126	123	30	12	1	1	1	MAP3K8	-532	upstream	MergedReg chr10 #4297	1	1	1	0
13245	15	98895510	98904537	9027	5	63.667	81.397	14.05	6.78	3280.23	0.35443	566.202	-1.05121	139	191	45	21	0	0	1	IGF1R	251484	in gene	MergedReg chr15 #13245	1	1	1	0
32597	6	26155078	26160283	5205	8	52.889	40.852	19.315	9.321	1228.96	-0.372561	448.815	-1.05117	117	104	61	23	1	2	2	HIST1H1E, HIST1H2BD	1349, -163	downstream, upstream	MergedReg chr6 #32597	1	1	1	0
3463	1	228836196	228840223	4027	2	84.112	81.768	16.328	7.88	1512.14	-0.0407753	293.54	-1.05108	190	224	30	16	0	0	0				MergedReg chr1 #3463	1	1	0	0
35571	7	73849208	73852845	3637	2	76.351	102.807	14.864	7.175	1669.24	0.42922	241.341	-1.05077	172	253	40	15	0	1	2	WBSCR27, WBSCR28	-8501, -10133	upstream, upstream	MergedReg chr7 #35571	1	1	0	0
23792	20	47431324	47434761	3437	3	68.028	83.741	16.25	7.852	1284.9	0.299805	249.336	-1.04931	132	192	46	16	0	0	0				MergedReg chr20 #23792	1	1	1	0
2706	1	181110984	181114476	3492	3	75.138	77.578	16.037	7.752	1209.39	0.0461049	250.005	-1.04876	161	163	68	19	0	0	0				MergedReg chr1 #2706	1	1	1	0
40225	9	127999705	128009001	9296	7	81.134	99.306	13.825	6.683	4121.2	0.291574	573.737	-1.04871	222	286	71	17	0	0	0				MergedReg chr9 #40225	1	1	1	0
9817	12	124938134	124941457	3323	5	55.558	70.962	41.731	20.173	1052.71	0.353052	619.072	-1.04869	127	160	148	70	0	2	3	TRD-GTC2-8, TRA-TGC4-1, DHX37	-77, -171, 49336	upstream, upstream, downstream	MergedReg chr12 #9817	1	1	1	1
16397	17	68377077	68385190	8113	3	59.878	86.24	12.74	6.159	3123.51	0.526331	461.427	-1.0486	139	189	34	15	0	0	1	ARSG	123974	in gene	MergedReg chr17 #16397	1	1	1	0
35601	7	74578717	74582226	3509	2	78.173	61.554	13.3	6.436	1224.59	-0.344818	208.347	-1.04719	188	161	31	13	0	0	1	GTF2IRD1	126681	in gene	MergedReg chr7 #35601	1	1	0	0
38399	8	125149351	125154460	5109	3	42.654	67.692	12.151	5.88	1543.92	0.666304	277.14	-1.04719	85	149	50	23	0	0	1	NSMCE2	60087	in gene	MergedReg chr8 #38399	1	1	1	0
23328	20	19783775	19786906	3131	3	43.827	50.765	20.551	9.948	709.577	0.212014	287.255	-1.04673	112	151	45	20	0	0	1	RIN2	27730	in gene	MergedReg chr20 #23328	1	1	0	0
26762	3	98974923	98986326	11403	8	49.694	86.761	12.37	5.989	4416.68	0.803975	629.71	-1.04646	137	233	57	17	0	1	1	LOC105374003	-673	upstream	MergedReg chr3 #26762	1	1	1	0
15625	17	40099424	40102274	2850	2	74.489	63.811	16.2	7.844	947.74	-0.223222	206.116	-1.04633	114	142	29	17	2	1	2	THRA, NR1D1	38656, -124	downstream, upstream	MergedReg chr17 #15625	1	1	0	0
37610	8	52763768	52766927	3159	4	47.333	54.121	15.121	7.323	763.251	0.193342	213.247	-1.04605	132	157	52	16	0	0	1	LOC105375835	51004	in gene	MergedReg chr8 #37610	1	1	1	0
15994	17	50683229	50695200	11971	5	112.147	115.531	15.96	7.73	6174.2	0.042889	852.934	-1.04592	204	247	47	18	0	0	2	ABCC3, ANKRD40	54371, 18695	in gene, downstream	MergedReg chr17 #15994	1	1	1	0
2096	1	149884076	149889408	5332	8	132.036	109.731	57.796	27.994	3142.93	-0.26696	1375.75	-1.04585	254	238	157	80	1	3	3	HIST2H2BE, HIST2H2AC, HIST2H2AB	-60, -233, 1174	upstream, upstream, downstream	MergedReg chr1 #2096	1	1	1	1
8302	12	49129762	49131423	1661	4	105.216	115.863	28.412	13.765	859.145	0.139066	210.68	-1.0455	171	213	50	26	1	2	2	TUBA1B, LOC105369760	929, -1034	in gene, upstream	MergedReg chr12 #8302	1	1	1	0
32591	6	26051498	26057771	6273	6	50.776	51.74	16.985	8.232	1448.95	0.0271333	475.656	-1.04495	115	101	74	37	1	1	3	HIST1H2BB, HIST1H3C, HIST1H1C	-10977, 9223, 1837	upstream, downstream, downstream	MergedReg chr6 #32591	1	1	1	1
41573	X	119501094	119504716	3622	3	86.876	55.911	13.947	6.761	1404.75	-0.635826	225.518	-1.04465	200	153	29	13	0	0	0				MergedReg chrX #41573	1	1	0	0
32052	5	181221830	181223985	2155	6	31.701	38.179	30.537	14.806	367.302	0.268251	293.782	-1.04438	69	80	85	38	3	5	5	TRV-AAC1-4, TRK-CTT2-4, TRV-CAC1-5, MIR4638, TRIM41	-4565, -856, -440, -274, -356	upstream, upstream, upstream, upstream, upstream	MergedReg chr5 #32052	1	1	1	1
19351	19	45766885	45769375	2490	5	67.39	28.48	18.156	8.805	749.112	-1.24259	201.823	-1.04405	145	82	47	19	2	1	3	BHMG1, SIX5, DMPK	44238, 1109, 14427	downstream, in gene, downstream	MergedReg chr19 #19351	1	1	1	0
28993	4	71604064	71610109	6045	3	42.042	61.429	7.804	3.785	1657.76	0.547089	210.603	-1.04392	109	160	26	8	0	0	0				MergedReg chr4 #28993	1	1	0	0
36068	7	100428084	100431091	3007	5	95.468	98.319	32.755	15.894	1319.84	0.042453	439.707	-1.04323	193	236	62	37	1	3	4	ZCWPW1, MEPCE, PPP1R35, LOC101927632	-173, 889, 7028, -6119	upstream, in gene, downstream, upstream	MergedReg chr7 #36068	1	1	1	0
38753	8	144077510	144079996	2486	3	99.039	84.013	24.247	11.766	1099.16	-0.237384	269.098	-1.04318	207	218	52	20	1	2	3	EXOSC4, MIR6847, GPAA1	14666, -1121, -3868	in gene, upstream, upstream	MergedReg chr8 #38753	1	1	1	0
8718	12	65822599	65827076	4477	3	78.193	70.879	18.764	9.107	1562.81	-0.141681	375.029	-1.04292	172	135	49	18	1	1	1	HMGA2	377	in gene	MergedReg chr12 #8718	1	1	1	0
14980	17	4945878	4950001	4123	3	79.341	55.194	12.39	6.016	1460.37	-0.523555	228.053	-1.0423	175	124	29	14	1	3	5	SLC25A11, RNF167, PFN1, ENO3, SPAG7	-7772, 7906, 1147, -1243, 19898	upstream, downstream, in gene, upstream, downstream	MergedReg chr17 #14980	1	1	1	0
37669	8	58658287	58660460	2173	4	67.677	57.676	21.5	10.441	656.527	-0.230695	208.569	-1.04208	131	119	38	16	1	1	1	NSMAF	472	in gene	MergedReg chr8 #37669	1	1	1	0
19429	19	47185927	47192636	6709	3	101.885	93.392	14.828	7.201	3051.55	-0.125571	444.112	-1.04205	200	218	47	18	0	0	1	SAE1	58458	in gene	MergedReg chr19 #19429	1	1	1	0
34829	7	12710337	12717573	7236	3	70.044	85.54	15.243	7.412	2763.25	0.288338	492.403	-1.04021	194	203	57	24	0	0	0				MergedReg chr7 #34829	1	1	1	0
13200	15	92799945	92812088	12143	6	98.757	138.797	20.968	10.206	7524.16	0.491021	1136.67	-1.03877	202	276	77	41	1	1	1	FAM174B	6322	in gene	MergedReg chr15 #13200	1	1	1	1
2218	1	153541997	153550451	8454	10	136.405	126.182	35.716	17.386	5148.07	-0.11239	1347.96	-1.03864	264	317	116	42	0	5	5	S100A6, S100A5, S100A4, LOC101928034, S100A3	-9983, -4049, -418, 482, 3034	upstream, upstream, upstream, in gene, downstream	MergedReg chr1 #2218	1	1	1	0
34731	7	5527743	5533590	5847	5	84.137	48.929	21.257	10.35	2196.2	-0.782051	554.865	-1.03831	199	126	49	26	1	1	2	LOC221946, ACTB	16812, -65	downstream, upstream	MergedReg chr7 #34731	1	1	1	0
5858	11	2902202	2905299	3097	5	119.588	102.031	22.082	10.753	1653.41	-0.229065	305.303	-1.03813	215	208	48	20	1	2	2	SLC22A18AS, SLC22A18	195, 4029	in gene, in gene	MergedReg chr11 #5858	1	1	1	0
19037	19	38829518	38844622	15104	5	105.146	96.953	18.044	8.788	7089.84	-0.117037	1216.68	-1.03791	253	241	54	21	1	1	2	ECH1, HNRNPL	-5213, 15269	upstream, in gene	MergedReg chr19 #19037	1	1	1	0
30921	5	78589492	78608151	18659	8	52.544	75.314	8.173	3.981	6273.59	0.519392	680.804	-1.03773	135	212	42	12	0	0	1	LHFPL2	50074	in gene	MergedReg chr5 #30921	1	1	1	0
37878	8	81730626	81733014	2388	3	95.649	81	24.635	12	1019.69	-0.239828	262.627	-1.03768	189	170	50	24	1	1	2	ZFAND1, CHMP4C	-10516, -633	upstream, upstream	MergedReg chr8 #37878	1	1	1	0
27746	3	172124609	172143836	19227	12	47.152	81.555	11.385	5.548	7000.26	0.790454	977.229	-1.03709	134	171	58	18	0	0	1	FNDC3B	94594	in gene	MergedReg chr3 #27746	1	1	1	0
19435	19	47226270	47229267	2997	5	101.883	99.181	26.649	12.989	1363.14	-0.0387777	356.549	-1.03679	174	197	54	25	2	2	3	BBC3, MIR3190, MIR3191	5228, 826, -749	in gene, downstream, upstream	MergedReg chr19 #19435	1	1	1	0
2437	1	161397613	161400983	3370	4	71.029	86.324	23.209	11.314	1298.71	0.281354	349.171	-1.03658	154	179	100	45	1	1	1	TRV-CAC1-1	474	downstream	MergedReg chr1 #2437	1	1	1	1
8557	12	56634183	56636940	2757	4	91.198	73.779	18.221	8.884	1122.47	-0.305792	224.265	-1.03632	172	186	32	24	1	1	4	BAZ2A, ATP5B, SNORD59B, SNORD59A	1255, 10507, 8193, 9540	in gene, downstream, downstream, downstream	MergedReg chr12 #8557	1	1	1	0
19567	19	49639355	49642043	2688	4	87.845	119.262	19.607	9.56	1431.14	0.441102	235.284	-1.03629	210	299	49	17	2	2	2	RRAS, SCAF1	-556, 196	upstream, in gene	MergedReg chr19 #19567	1	1	1	0
23595	20	36090212	36094869	4657	3	64.924	57.228	14.241	6.945	1349.78	-0.182031	296.073	-1.036	153	106	34	18	1	0	1	EPB41L1	27649	in gene	MergedReg chr20 #23595	1	1	0	0
32600	6	26194859	26200592	5733	8	65.179	38.933	19.145	9.341	1668.18	-0.743414	489.992	-1.03532	126	73	56	29	3	5	5	HIST1H4D, HIST1H3D, HIST1H2AD, HIST1H2BF, HIST1H4E	-8649, 1568, 1568, -1834, -6920	upstream, in gene, downstream, upstream, upstream	MergedReg chr6 #32600	1	1	1	0
8350	12	50302390	50306199	3809	3	91.067	112.824	15.034	7.336	1918.51	0.309074	255.645	-1.03516	208	240	45	15	0	0	0				MergedReg chr12 #8350	1	1	1	0
8399	12	51268992	51272016	3024	4	66.79	57.663	16.632	8.117	901.665	-0.211986	224.532	-1.03494	162	150	33	18	1	2	3	SMAGP, LOC102723983, BIN2	-86, 248, 54176	upstream, in gene, downstream	MergedReg chr12 #8399	1	1	1	0
40111	9	124258210	124262741	4531	2	102.44	110.014	13.355	6.518	2225.33	0.102908	270.141	-1.03488	218	216	28	18	1	2	2	NEK6, LOC613206	2869, 835	in gene, in gene	MergedReg chr9 #40111	1	1	0	0
24004	20	53641584	53644181	2597	3	94.864	127.444	24.062	11.753	1477.55	0.425931	278.969	-1.03373	155	229	49	22	0	0	1	LOC105372672	34528	downstream	MergedReg chr20 #24004	1	1	1	0
3505	1	230746144	230754382	8238	2	93.318	90.213	15.616	7.628	3431.94	-0.04882	574.306	-1.03365	212	200	33	17	0	2	2	LOC105373166, CAPN9	-4655, 2929	upstream, in gene	MergedReg chr1 #3505	1	1	0	0
20896	2	85536293	85540971	4678	3	89.459	91.952	20.836	10.178	1920.32	0.0396543	435.138	-1.03362	202	211	56	27	1	2	3	PARTICLE, MAT2A, GGCX	254, -346, 22902	in gene, upstream, downstream	MergedReg chr2 #20896	1	1	1	0
9033	12	89382591	89392723	10132	4	76.669	110.025	18.136	8.864	4976.67	0.521116	820.33	-1.03283	174	277	58	33	0	0	1	LOC105369889	35054	in gene	MergedReg chr12 #9033	1	1	1	0
21862	2	172670604	172674776	4172	3	55.092	87.954	13.046	6.377	1638.14	0.674906	242.982	-1.03266	94	152	29	15	0	0	1	PDK1	117317	downstream	MergedReg chr2 #21862	1	1	0	0
27810	3	177592476	177598344	5868	6	30.505	57.315	10.908	5.332	1501.45	0.909867	285.751	-1.03264	78	144	31	16	0	1	2	LINC00578, LOC105374232	153489, -1058	in gene, upstream	MergedReg chr3 #27810	1	1	1	0
9657	12	122096118	122099957	3839	2	95.533	51.467	14.217	6.95	1637.28	-0.892351	243.657	-1.03253	172	126	29	15	0	0	1	MLXIP	19309	in gene	MergedReg chr12 #9657	1	1	0	0
38190	8	115776889	115780969	4080	4	63.234	103.656	13.883	6.789	1888.02	0.713031	252.869	-1.03205	147	244	46	21	0	0	0				MergedReg chr8 #38190	1	1	1	0
8488	12	54278669	54281699	3030	4	77.516	69.179	23.095	11.295	1048.54	-0.16416	312.401	-1.0319	133	178	80	38	2	2	2	CBX5, HNRNPA1	-53, -512	upstream, upstream	MergedReg chr12 #8488	1	1	1	0
16986	17	82685287	82688691	3404	3	91.453	48.632	13.462	6.585	1389.76	-0.911125	204.574	-1.03164	167	128	27	22	0	0	1	RAB40B	11733	in gene	MergedReg chr17 #16986	1	1	0	0
20001	2	27049730	27051777	2047	6	30.781	38.453	53.484	26.188	351.399	0.321056	488.758	-1.0302	65	84	159	77	1	3	4	TMEM214, AGBL5-AS1, TRY-GTA2-1, AGBL5	17847, -489, -29, -670	downstream, upstream, upstream, upstream	MergedReg chr2 #20001	1	1	1	1
30898	5	76818955	76824147	5192	4	39.352	47.383	8.72	4.27	1098.27	0.267933	202.117	-1.03009	106	103	18	10	2	1	1	F2RL1	2543	in gene	MergedReg chr5 #30898	1	1	0	0
37735	8	65633623	65636740	3117	6	42.796	42.755	18.02	8.827	595.514	-0.00138281	250.752	-1.0296	65	79	54	27	1	2	2	ARMC1, MTFR1	-964, -8692	upstream, upstream	MergedReg chr8 #37735	1	1	1	0
7525	11	124767684	124773042	5358	2	56.784	78.216	8.594	4.212	1870.9	0.461979	205.565	-1.02882	131	170	22	9	0	1	3	ESAM, LOC101929340, MSANTD2	-8036, 11229, 30073	upstream, downstream, in gene	MergedReg chr11 #7525	1	1	0	0
16907	17	81733930	81737021	3091	2	118.229	115.656	25.958	12.74	1631.45	-0.0317438	358.197	-1.02681	220	215	59	24	0	1	1	LOC105371929	1906	in gene	MergedReg chr17 #16907	1	1	0	0
3164	1	212481669	212486285	4616	4	61.771	45.972	12.931	6.347	1272.92	-0.426174	266.471	-1.02669	153	126	36	16	0	0	1	LOC105372907	-11112	upstream	MergedReg chr1 #3164	1	1	1	0
37759	8	67061478	67064113	2635	4	90.366	103.634	26.207	12.866	1219.09	0.197645	308.283	-1.02639	196	189	62	28	1	2	2	COPS5, CSPP1	-468, 378	upstream, in gene	MergedReg chr8 #37759	1	1	1	0
23417	20	25221668	25224748	3080	3	90.906	94.781	17.354	8.521	1303.24	0.0602224	238.618	-1.02617	167	227	59	22	0	0	2	ENTPD6, LOC105372579	27538, 13800	in gene, downstream	MergedReg chr20 #23417	1	1	1	0
40020	9	116546821	116550206	3385	2	74.514	77.495	13.314	6.538	1171.07	0.0565917	201.196	-1.02602	126	168	34	13	0	0	2	ASTN2, ASTN2-AS1	866526, 44230	in gene, in gene	MergedReg chr9 #40020	1	1	0	0
35184	7	36285557	36292984	7427	3	77.216	79.897	15.97	7.848	2649.08	0.0492415	529.505	-1.02497	201	229	56	18	0	0	1	EEPD1	136043	in gene	MergedReg chr7 #35184	1	1	1	0
18986	19	38298351	38305167	6816	5	102.761	120.136	21.409	10.521	3655.57	0.225376	651.445	-1.02495	225	241	78	31	0	1	3	SPINT2, YIF1B, C19orf33	37301, 14217, -2405	downstream, downstream, upstream	MergedReg chr19 #18986	1	1	1	0
39197	9	40991634	40992896	1262	5	59.175	67.55	36.525	17.95	380.572	0.190968	205.779	-1.0249	107	125	79	43	1	1	1	LOC100132352	-72	upstream	MergedReg chr9 #39197	1	1	1	0
38043	8	101025057	101028568	3511	3	123.569	147.835	23.477	11.541	2317.18	0.258671	367.981	-1.02448	222	263	51	26	0	0	0				MergedReg chr8 #38043	1	1	1	0
33647	6	90216975	90224194	7219	6	50.181	63.743	9.709	4.773	2054.29	0.345126	312.899	-1.02443	109	179	36	19	0	0	1	BACH2	76324	in gene	MergedReg chr6 #33647	1	1	1	0
28486	4	8186930	8192417	5487	3	72.715	86.099	12.209	6.006	2109.04	0.243743	299.066	-1.02347	136	173	29	16	0	0	1	SH3TC1	7601	in gene	MergedReg chr4 #28486	1	1	1	0
35770	7	80940913	80944567	3654	3	57.877	76.983	13.675	6.728	1255.79	0.41155	223.073	-1.02329	130	184	40	15	0	0	0				MergedReg chr7 #35770	1	1	1	0
17033	18	2979685	2986292	6607	3	41.704	55.748	8.9	4.379	1644.32	0.418734	262.51	-1.0232	75	129	29	10	0	0	2	LPIN2, LOC105371963	30327, 15988	in gene, downstream	MergedReg chr18 #17033	1	1	0	0
24129	20	62738171	62741552	3381	3	76.708	98.585	13.925	6.856	1488.02	0.361991	210.18	-1.02224	176	260	30	20	0	0	1	NTSR1	31078	in gene	MergedReg chr20 #24129	1	1	0	0
34632	7	1459973	1463238	3265	3	72.069	29.99	16.049	7.902	1050.47	-1.2649	233.929	-1.02219	132	54	35	17	1	1	2	MICALL2, INTS1	-2108, 42777	upstream, downstream	MergedReg chr7 #34632	1	1	0	0
36746	7	149125603	149128182	2579	4	62.775	51.788	18.4	9.062	722.753	-0.277572	211.846	-1.0218	119	97	47	23	1	2	2	ZNF425, ZNF398	-546, 476	upstream, in gene	MergedReg chr7 #36746	1	1	1	0
17239	18	11990474	11996554	6080	2	76.942	64.553	12.895	6.351	2088.43	-0.253287	350.007	-1.02176	187	191	30	16	0	0	1	IMPA2	12086	in gene	MergedReg chr18 #17239	1	1	0	0
34890	7	17369271	17373022	3751	3	47.872	94.949	14.615	7.205	1589.97	0.987971	244.736	-1.02038	86	187	29	15	0	2	2	LOC105375171, LOC102659288	700, -3771	in gene, upstream	MergedReg chr7 #34890	1	1	0	0
2360	1	156600699	156602097	1398	3	62.932	67.318	37.25	18.364	420.136	0.0971985	232.48	-1.02036	99	113	86	32	0	1	2	APOA1BP, GPATCH4	9632, 98	downstream, in gene	MergedReg chr1 #2360	1	1	1	0
7735	12	6382959	6385647	2688	3	96.476	74.893	23.226	11.452	1157.71	-0.365339	278.712	-1.02014	161	169	63	22	1	1	4	SCNN1A, LOC105369626, LTBR, LOC105369628	-6946, 18974, 8935, -9063	upstream, downstream, in gene, upstream	MergedReg chr12 #7735	1	1	1	0
38785	8	144507939	144510118	2179	3	77.044	43.985	31.912	15.735	749.459	-0.808671	310.43	-1.02012	130	73	59	25	1	2	6	PPP1R16A, LOC105375802, GPT, MFSD3, RECQL4, LRRC14	31041, -3950, 6807, 1761, 8799, -8937	downstream, upstream, downstream, in gene, downstream, upstream	MergedReg chr8 #38785	1	1	1	0
14164	16	50262108	50267346	5238	3	64.177	54.963	12.177	6.006	1500.71	-0.223596	284.746	-1.01968	135	123	40	16	0	0	1	ADCY7	19978	in gene	MergedReg chr16 #14164	1	1	1	0
9273	12	104215161	104224018	8857	8	94.477	139.079	26.173	12.917	5499.21	0.55787	1034.89	-1.01881	238	339	96	38	1	1	1	TXNRD1	3810	in gene	MergedReg chr12 #9273	1	1	1	0
11579	14	76953183	76959771	6588	3	42.883	39.029	8.913	4.399	1261.22	-0.135859	262.138	-1.01874	114	121	28	12	1	1	1	LOC105370578	-3102	upstream	MergedReg chr14 #11579	1	1	0	0
38121	8	106058412	106061194	2782	3	68.034	125.77	18.77	9.264	1562.02	0.88646	233.117	-1.01872	167	290	81	22	0	1	1	ZFPM2-AS1	700	in gene	MergedReg chr8 #38121	1	1	1	0
39855	9	109909428	109913882	4454	2	62.072	118.612	13.409	6.619	2358.47	0.934235	266.624	-1.01852	120	188	35	16	0	0	2	PALM2, PALM2-AKAP2	270867, 131358	in gene, in gene	MergedReg chr9 #39855	1	1	0	0
24531	21	41758066	41767119	9053	3	59.898	46.156	9.537	4.708	2420.79	-0.37599	385.44	-1.01842	127	141	37	11	1	2	2	RIPK4, LOC102724800	4497, -4594	in gene, upstream	MergedReg chr21 #24531	1	1	1	0
40496	9	136226622	136230969	4347	2	74.052	81.86	10.448	5.158	1588.6	0.14462	202.756	-1.01834	211	249	41	13	0	0	1	QSOX2	17046	in gene	MergedReg chr9 #40496	1	1	0	0
12447	15	56917604	56920363	2759	4	54.605	56.244	20.209	9.977	692.755	0.0426661	248.914	-1.01832	87	94	40	22	1	2	2	LOC145783, TCF12	-484, 694	upstream, in gene	MergedReg chr15 #12447	1	1	1	0
12505	15	59270385	59279708	9323	5	69.918	86.179	14.041	6.934	3586.82	0.301672	584.394	-1.01789	168	195	48	21	0	0	1	MYO1E	97826	in gene	MergedReg chr15 #12505	1	1	1	0
36338	7	115145365	115145963	598	2	71.684	86.947	77.368	38.211	232.117	0.278485	206.545	-1.01775	92	97	102	46	0	0	1	LINC01392	85691	in gene	MergedReg chr7 #36338	0	1	1	0
19478	19	47741951	47744682	2731	3	78.698	86.791	26.035	12.861	1058.15	0.141218	317.418	-1.01745	162	163	56	38	1	1	2	EHD2, GLTSCR2	29972, -2220	downstream, upstream	MergedReg chr19 #19478	1	1	1	0
38431	8	125381937	125387972	6035	4	66.672	69.995	18.593	9.19	1885.8	0.0701709	500.932	-1.01662	159	165	41	22	0	0	0				MergedReg chr8 #38431	1	1	1	0
3140	1	211641830	211650336	8506	4	67.677	68.432	12.658	6.258	2598.58	0.0160055	480.665	-1.01628	191	159	42	16	0	0	1	NEK2	29547	downstream	MergedReg chr1 #3140	1	1	1	0
36181	7	103147068	103151156	4088	4	84.992	88.094	25.156	12.438	1607.72	0.0517167	459.097	-1.01615	204	253	101	25	1	2	2	NAPEPLD, LOC105375434	210, -623	in gene, upstream	MergedReg chr7 #36181	1	1	1	0
38644	8	134550883	134555116	4233	2	51.886	68.492	18.523	9.159	1294.32	0.40059	350.035	-1.01606	81	126	38	18	0	0	1	ZFAT	160050	in gene	MergedReg chr8 #38644	1	1	0	0
13108	15	89110918	89127655	16737	5	84.317	101.772	14.084	6.966	7604.28	0.271445	1052.34	-1.01565	206	236	38	16	0	0	1	ABHD2	31136	in gene	MergedReg chr15 #13108	1	1	1	0
2285	1	155049790	155051193	1403	3	112.659	65.546	38.455	19.023	705.628	-0.781383	240.859	-1.01543	190	102	79	36	1	1	3	DCST1, LOC100505666, ADAM15	16685, 13500, -781	in gene, in gene, upstream	MergedReg chr1 #2285	1	1	1	0
37627	8	54019348	54024076	4728	3	49.527	43.331	13.385	6.622	1045.37	-0.192816	282.519	-1.01528	125	92	41	20	1	1	1	TCEA1	744	in gene	MergedReg chr8 #37627	1	1	1	0
33913	6	125941924	125949239	7315	3	47.14	68.553	9.807	4.852	2238.68	0.540268	320.26	-1.01523	96	130	23	11	0	1	2	NCOA7, HINT3	164450, -11134	downstream, upstream	MergedReg chr6 #33913	1	1	0	0
33840	6	113855343	113860185	4842	4	53.788	60.364	11.325	5.607	1304.83	0.166404	244.802	-1.01421	131	136	33	14	1	1	2	MARCKS, LINC01268	429, 15583	in gene, downstream	MergedReg chr6 #33840	1	1	1	0
23570	20	35283498	35285608	2110	3	70.97	65.5	24.939	12.348	668.512	-0.115714	234.916	-1.01413	120	127	55	22	1	3	5	MMP24, MMP24-AS1, EIF6, FAM83C-AS1, FAM83C	57817, -6396, 263, -698, 7869	downstream, upstream, in gene, upstream, downstream	MergedReg chr20 #23570	1	1	1	0
36186	7	103343681	103345210	1529	4	78.745	95.851	38.404	19.021	654.269	0.283605	262.142	-1.01366	152	193	88	40	1	2	3	DNAJC2, PSMC2, SLC26A5	428, 40, 101732	in gene, in gene, downstream	MergedReg chr7 #36186	1	1	1	1
24019	20	53785095	53791386	6291	7	80.684	139.388	28.066	13.903	3914.69	0.788752	788.229	-1.01343	213	305	82	37	0	0	0				MergedReg chr20 #24019	1	1	1	0
3782	1	248872488	248874551	2063	4	38.594	40.984	49.547	24.547	377.455	0.0866842	456.319	-1.01325	100	100	152	70	1	3	4	LOC105373317, PGBD2, TRL-CAA4-1, TRE-CTC2-1	14355, 669, -336, -729	downstream, in gene, upstream, upstream	MergedReg chr1 #3782	1	1	1	1
2354	1	156500071	156505961	5890	5	115.168	146.152	31.701	15.707	3843.01	0.34373	833.566	-1.01312	235	329	68	31	2	2	2	MEF2D, LOC102724180	-2174, -8668	upstream, upstream	MergedReg chr1 #2354	1	1	1	0
7833	12	10362512	10366693	4181	3	60.206	68.412	16.504	8.183	1276.92	0.184342	308.05	-1.01211	135	154	41	17	0	1	4	KLRD1, LOC101928100, KLRC4-KLRK1, KLRK1	60156, 833, 45544, 25452	downstream, in gene, downstream, downstream	MergedReg chr12 #7833	1	1	0	0
30729	5	67202971	67208982	6011	3	48.085	66.266	9.202	4.565	1778.24	0.462682	246.934	-1.01133	127	172	38	11	0	1	1	CD180	-9187	upstream	MergedReg chr5 #30729	1	1	1	0
19655	19	53863775	53867753	3978	4	124.784	135.696	20.608	10.224	2409.82	0.120945	365.976	-1.01124	235	260	47	20	1	2	2	LOC105372457, MYADM	3957, 180	in gene, in gene	MergedReg chr19 #19655	1	1	1	0
2275	1	154936186	154938438	2252	4	86.887	68.028	31.084	15.422	873.525	-0.353012	312.505	-1.01118	181	157	60	30	1	1	2	PMVK, PBXIP1	-2, 18779	upstream, downstream	MergedReg chr1 #2275	1	1	1	0
24003	20	53619342	53625219	5877	5	124.554	183.332	28.005	13.902	4810.01	0.557687	734.756	-1.01039	226	316	79	29	0	0	1	LOC105372672	13926	in gene	MergedReg chr20 #24003	1	1	1	0
37598	8	52338731	52342283	3552	2	80	49.856	12.955	6.432	1268.57	-0.682233	205.429	-1.01017	141	106	36	13	0	0	1	ST18	69395	in gene	MergedReg chr8 #37598	1	1	0	0
38441	8	125512246	125516199	3953	5	40.516	74.919	18.395	9.137	1322.12	0.88684	324.622	-1.00952	84	130	75	21	0	0	1	LOC105375745	47265	in gene	MergedReg chr8 #38441	1	1	1	0
13137	15	90157784	90161887	4103	4	63.492	60.062	19.203	9.539	1162.98	-0.0801223	351.741	-1.00942	150	178	52	25	0	0	0				MergedReg chr15 #13137	1	1	1	0
9407	12	110245377	110250684	5307	4	91.867	46.933	15.242	7.573	2176.51	-0.968944	361.113	-1.00912	200	161	56	19	0	0	0				MergedReg chr12 #9407	1	1	1	0
7741	12	6429480	6432820	3340	3	116.135	113.865	16.442	8.173	1731.66	-0.0284785	245.162	-1.00845	235	233	61	19	0	0	1	CD27-AS1	20367	downstream	MergedReg chr12 #7741	1	1	1	0
37073	8	19125475	19129721	4246	4	50.25	86.856	13.084	6.504	1646.39	0.789502	248.012	-1.0084	164	237	43	22	0	0	1	LOC105379301	35874	in gene	MergedReg chr8 #37073	1	1	1	0
802	1	28506023	28510543	4520	3	58	40.298	11.468	5.701	1170.36	-0.525345	231.408	-1.00833	94	97	25	14	0	4	5	PHACTR4, RCC1, SNHG3, SNORA73A, SNORA73B	138701, 2340, 2340, 918, -275	downstream, in gene, in gene, downstream, upstream	MergedReg chr1 #802	1	1	1	0
12507	15	59282980	59286033	3053	3	78.305	75.863	15.774	7.842	1067.26	-0.045708	214.991	-1.00826	142	150	58	13	0	0	1	MYO1E	88366	in gene	MergedReg chr15 #12507	1	1	1	0
29872	4	158169395	158173012	3617	5	41.779	41.734	17.177	8.54	674.619	-0.00155476	277.363	-1.00817	65	77	32	19	0	1	2	FAM198B, LOC101928007	1847, 11534	in gene, downstream	MergedReg chr4 #29872	1	1	0	0
38775	8	144426986	144431528	4542	4	106.401	69.07	20.176	10.035	2157.47	-0.623381	409.104	-1.0076	242	185	70	32	2	2	5	SLC39A4, VPS28, TONSL, TONSL-AS1, MIR6893	-11223, -694, 15231, -5911, 6362	upstream, upstream, in gene, upstream, downstream	MergedReg chr8 #38775	1	1	1	0
39282	9	72148497	72152442	3945	6	35.658	35.407	13.772	6.854	627.995	-0.0101912	242.547	-1.00672	102	71	57	24	1	0	1	GDA	35874	in gene	MergedReg chr9 #39282	1	1	1	0
16294	17	65098120	65101544	3424	3	61.654	69.935	14.103	7.019	1069.01	0.18182	215.574	-1.00666	136	179	40	14	0	2	2	LOC105371864, LOC100507002	880, -980	in gene, upstream	MergedReg chr17 #16294	1	1	0	0
1614	1	91608394	91614423	6029	4	38.718	54.915	10.122	5.038	1478.05	0.504196	272.435	-1.00657	93	145	29	15	0	0	0				MergedReg chr1 #1614	1	1	0	0
21632	2	153591436	153594652	3216	3	61.93	101.18	13.96	6.95	1452.66	0.708214	200.426	-1.00621	143	221	47	22	0	0	0				MergedReg chr2 #21632	1	1	1	0
37993	8	95268811	95270540	1729	4	96.389	78.056	47.907	23.852	744.003	-0.304359	369.782	-1.00613	179	139	167	81	1	3	3	C8orf37, C8orf37-AS1, TRS-AGA2-6	662, 839, 63	in gene, in gene, in gene	MergedReg chr8 #37993	1	1	1	1
3568	1	233671033	233676282	5249	4	62.744	90.006	9.782	4.874	2109.11	0.520544	229.222	-1.00502	177	220	35	13	0	0	1	KCNK1	59653	downstream	MergedReg chr1 #3568	1	1	0	0
3330	1	223698482	223703838	5356	6	80.03	94.377	14.066	7.012	2256.62	0.237894	336.328	-1.00431	168	211	39	18	0	1	2	LOC105373281, CAPN2	7202, -433	in gene, upstream	MergedReg chr1 #3330	1	1	1	0
407	1	16172372	16179629	7257	3	47.555	49.687	9.974	4.973	1609.73	0.0632714	323.131	-1.00406	109	158	35	12	0	0	1	LOC101927479	20999	downstream	MergedReg chr1 #407	1	1	0	0
22187	2	200402926	200410848	7922	4	94.48	132.516	13.008	6.496	4686.57	0.488086	460.042	-1.00178	186	240	36	19	0	0	2	SPATS2L, LOC101927741	101006, 70749	in gene, in gene	MergedReg chr2 #22187	1	1	1	0
33067	6	37057114	37061633	4519	6	53.479	60.718	11.624	5.805	1224.93	0.183152	234.504	-1.00174	199	222	28	15	0	0	0				MergedReg chr6 #33067	1	1	1	0
9439	12	111772730	111776633	3903	2	63.975	15.164	11.705	5.846	1114.71	-2.07686	203.949	-1.0016	105	46	27	11	0	0	1	ALDH2	7794	in gene	MergedReg chr12 #9439	1	1	0	0
3139	1	211635757	211641325	5568	4	47.965	59.293	13.115	6.552	1473.85	0.30588	326.001	-1.00121	112	146	47	13	0	0	0				MergedReg chr1 #3139	1	1	1	0
19647	19	52942756	52946186	3430	3	80.084	34.514	13.729	6.86	1226.29	-1.21433	210.225	-1.00095	171	64	34	13	1	1	3	ZNF816-ZNF321P, ZNF321P, ZNF816	18440, -1877, 18440	in gene, upstream, downstream	MergedReg chr19 #19647	1	1	0	0
20755	2	70247405	70249528	2123	5	58.773	60.47	22.136	11.061	573.115	0.041066	209.798	-1.00091	178	137	93	47	1	2	4	TIA1, TRG-CCC2-2, MIR1285-2, PCYOX1	241, 595, 4539, -9633	in gene, downstream, downstream, upstream	MergedReg chr2 #20755	1	1	1	1
32397	6	14730919	14736796	5877	5	61.59	109.421	11.105	5.551	2870.84	0.829122	291.358	-1.00039	130	212	29	18	0	0	0				MergedReg chr6 #32397	1	1	1	0
20486	2	55107045	55113648	6603	2	52.932	67.84	10.356	5.178	1999.77	0.357996	305.271	-1	134	184	38	14	0	1	1	RTN4	2270	in gene	MergedReg chr2 #20486	1	1	0	0
23541	20	34360555	34364242	3687	2	68.452	88.922	14.522	7.261	1463.64	0.377448	239.03	-1	133	187	27	17	1	1	1	ITCH	-837	upstream	MergedReg chr20 #23541	1	1	0	0
8564	12	56723974	56725896	1922	3	63.55	63.967	24	12	548.86	0.0094357	205.929	-1	115	128	88	32	1	1	2	NACA, PRIM1	1340, 27427	in gene, downstream	MergedReg chr12 #8564	1	1	1	0
