# Supplementary material for: AZD5153, a Bivalent BRD4 Inhibitor, Suppresses Hepatocarcinogenesis by Altering BRD4 Chromosomal Landscape and Modulating the Transcriptome of HCC Cells
Source: Front Cell Dev Biol. 2022 Mar 24;10:853652. doi: 10.3389/fcell.2022.853652 (PMC8987780; doi:10.3389/fcell.2022.853652)
Supplement: Supplementary file 5 [file Table4.XLSX]

## Sheet: raw.results_renamed_AZDvsDMSO
Geneid	baseMean	log2FoldChange (AZD5153/DMSO)	lfcSE	stat	pvalue	padj
DDX11L1	1.7097	4.18894	2.52863	-1.65661	0.0975992	NA
SP3P	12.1647	-7.08775	1.63234	4.34208	1.41137e-05	6.73638e-05
MIR6859-1	4.95931	-0.341294	1.26187	0.270466	0.786802	0.867816
MIR1302-2	0.485492	-2.44785	4.43915	0.551423	0.581344	NA
FAM138A	0	0	NA	NA	NA	NA
OR4G4P	0	0	NA	NA	NA	NA
OR4G11P	0	0	NA	NA	NA	NA
OR4F5	0	0	NA	NA	NA	NA
RP11-34P13.7	1.47807	0.927668	2.30203	-0.402979	0.686964	NA
RP11-34P13.8	0	0	NA	NA	NA	NA
CICP27	0	0	NA	NA	NA	NA
RP11-34P13.15	1.21373	-3.76931	3.10233	1.21499	0.224369	NA
RP11-34P13.16	1.69924	1.29714	2.27073	-0.571241	0.567836	NA
RP11-34P13.14	0.240851	1.37217	4.99677	-0.274611	0.783615	NA
RP11-34P13.13	10.6706	0.834399	0.898516	-0.928641	0.353075	0.511651
RNU60P	0	0	NA	NA	NA	NA
RP11-34P13.9	0	0	NA	NA	NA	NA
FO538757.2	0.2456	1.38637	4.99576	-0.27751	0.781389	NA
FO538757.1	222.655	-0.266861	0.202464	1.31806	0.187482	0.317908
MIR6859-2	0	0	NA	NA	NA	NA
AP006222.2	22.041	1.05137	0.624274	-1.68415	0.0921531	0.179264
RPL23AP21	0	0	NA	NA	NA	NA
RPL23AP24	0.240851	1.37217	4.99677	-0.274611	0.783615	NA
RP5K21.15	0.267171	-1.55885	4.98918	0.312446	0.754701	NA
RP4L17.2	0	0	NA	NA	NA	NA
RP4L17.10	12.8843	0.49753	0.78825	-0.631184	0.52792	0.674828
WBP1LP7	0	0	NA	NA	NA	NA
OR4F29	0	0	NA	NA	NA	NA
SEPT14P13	0	0	NA	NA	NA	NA
CICP7	0	0	NA	NA	NA	NA
RP4L17.8	5.85893	0.218128	1.25245	-0.174161	0.861739	0.918047
U6	0	0	NA	NA	NA	NA
RP5K21.4	1.9477	2.75497	2.33403	-1.18035	0.237862	NA
RP5K21.2	0	0	NA	NA	NA	NA
MTND1P23	0.9653	1.52332	3.18491	-0.478293	0.632442	NA
MTND2P28	6.67727	-0.373187	1.09986	0.339305	0.73438	0.836412
MTCO1P12	34.594	0.113617	0.498103	-0.2281	0.819568	0.889498
MIR6723	0	0	NA	NA	NA	NA
MTCO2P12	1.23722	0.514483	2.45879	-0.209242	0.834259	NA
MTATP8P1	0.267171	-1.55885	4.98918	0.312446	0.754701	NA
MTATP6P1	13.2681	-0.123423	0.806153	0.153101	0.878319	0.925754
MTCO3P12	3.22995	0.153833	1.54393	-0.0996372	0.920632	NA
WBP1LP6	0	0	NA	NA	NA	NA
OR4F16	0	0	NA	NA	NA	NA
RP11L10.17	0	0	NA	NA	NA	NA
CICP3	0	0	NA	NA	NA	NA
RP11L10.2	51.6894	0.718533	0.415826	-1.72796	0.0839946	0.166017
RNU69P	0	0	NA	NA	NA	NA
RP11L10.4	0	0	NA	NA	NA	NA
RP11L10.9	17.214	0.136906	0.687597	-0.199108	0.842179	0.905175
RP11L10.8	3.4191	-0.0340155	1.57564	0.0215884	0.982776	NA
FAM87B	0	0	NA	NA	NA	NA
TRPM6	10.6838	-6.89973	1.65636	4.1656	3.10539e-05	0.000139313
LINC00115	9.35391	0.711894	0.971714	-0.732617	0.463792	0.618366
FAM41C	0.240851	1.37217	4.99677	-0.274611	0.783615	NA
TUBB8P11	0	0	NA	NA	NA	NA
FAM166AP3	0	0	NA	NA	NA	NA
RP11-54O7.16	2.46873	-0.644047	1.91614	0.336118	0.736782	NA
RP11-54O7.1	4.97042	-1.27978	1.3379	0.956563	0.338788	0.496755
RP11-54O7.2	0	0	NA	NA	NA	NA
RP11-54O7.3	0	0	NA	NA	NA	NA
SAMD11	7.46956	-0.250374	1.03873	0.24104	0.809524	0.88327
NOC2L	2497.5	-0.11634	0.0691995	1.68122	0.0927204	0.18021
KLHL17	124.212	0.0125813	0.277051	-0.0454115	0.963779	0.976806
LINC00488	9.0808	-6.66686	1.69549	3.93211	8.42043e-05	0.000351347
PERM1	0.750768	-1.07075	3.27766	0.32668	0.74391	NA
RP11-54O7.17	5.05701	-0.379456	1.27729	0.297079	0.766406	0.854907
HES4	101.925	0.183518	0.284224	-0.645683	0.518485	0.666517
ADH6	8.35256	-6.54559	1.71333	3.82039	0.000133238	0.00053735
RP11-54O7.10	0	0	NA	NA	NA	NA
RP11-54O7.11	0.748873	0.885436	3.50373	-0.252713	0.80049	NA
CLDN2	176.091	-6.48403	0.548359	11.8244	2.91923e-32	1.17071e-30
RP11-54O7.14	0	0	NA	NA	NA	NA
ACKR4	7.33273	-6.35792	1.74857	3.63606	0.00027684	0.0010505
RP11-54O7.18	4.7064	1.41519	1.36579	-1.03617	0.300123	0.454514
RNF223	2.43225	4.69827	2.24433	-2.0934	0.0363137	NA
LINC00675	6.89608	-6.26734	1.7652	3.55049	0.000384512	0.00142188
LINC01342	0.267171	-1.55885	4.98918	0.312446	0.754701	NA
MIR200B	0	0	NA	NA	NA	NA
MIR200A	0	0	NA	NA	NA	NA
MIR429	0	0	NA	NA	NA	NA
RP11B22.8	2.03777	-2.88548	2.31417	1.24688	0.212443	NA
TTLL10-AS1	0	0	NA	NA	NA	NA
TTLL10	0	0	NA	NA	NA	NA
TNFRSF18	6.41726	-2.47552	1.27453	1.9423	0.0521008	0.111179
TNFRSF4	2.27862	-1.89099	2.03313	0.93009	0.352324	NA
ATP5A1P8	6.62891	-6.21069	1.77656	3.49591	0.000472446	0.00171647
CXCL17	6.62891	-6.21069	1.77656	3.49591	0.000472446	0.00171647
FAM132A	22.498	-0.334377	0.620746	0.538669	0.590115	0.726089
RP5P8.12	2.44147	1.92468	1.96936	-0.977312	0.328415	NA
UBE2J2	681.574	-0.245362	0.117685	2.0849	0.0370784	0.0835692
RP5P8.10	4.90005	2.42189	1.43305	-1.69003	0.0910222	0.177489
SCNN1D	13.8454	1.02113	0.811751	-1.25794	0.208415	0.345378
LINC01485	6.14342	-6.10017	1.80244	3.3844	0.000713348	0.00249567
MIR6726	0	0	NA	NA	NA	NA
PUSL1	355.675	-0.167952	0.15584	1.07772	0.281159	0.432623
CPSF3L	898.678	0.236017	0.104902	-2.24987	0.0244571	0.0584442
RP5O3.9	9.11331	0.188325	0.951061	-0.198015	0.843033	0.905875
CPTP	314.613	-0.102234	0.163838	0.623996	0.53263	0.678418
TAS1R3	7.86283	1.51544	1.05365	-1.43827	0.150357	0.267525
FGB	16.9019	-6.09869	1.57823	3.86426	0.000111426	0.00045566
MXRA8	0.509916	-2.51021	3.99527	0.628295	0.52981	NA
AURKAIP1	1400.25	-0.0261131	0.0889146	0.293687	0.768997	0.856542
NDUFB4P8	0	0	NA	NA	NA	NA
TNFSF12	6.07015	-6.08524	1.8061	3.36928	0.000753656	0.00262537
HNF1A-AS1	64.7369	-6.03388	0.793017	7.60876	2.76743e-14	3.51763e-13
ACTL8	31.5425	-5.9964	1.12214	5.34373	9.10553e-08	5.91329e-07
RN7SL657P	0	0	NA	NA	NA	NA
RP4J18.13	26.8043	0.471008	0.550344	-0.855843	0.392084	0.550263
ANKRD65	0	0	NA	NA	NA	NA
RP4J18.7	0	0	NA	NA	NA	NA
TMEM88B	1.26354	-0.669475	2.4433	0.274005	0.784081	NA
RP4J18.10	7.42329	-0.442414	1.05927	0.417661	0.676195	0.793591
VWA1	617.839	0.158564	0.121753	-1.30234	0.192802	0.324935
ATAD3C	6.90794	-0.246442	1.0998	0.224079	0.822696	0.891483
SLC1A2	5.58466	-5.96425	1.83308	3.25367	0.00113925	0.00383459
LHX8	5.12359	-5.83813	1.867	3.127	0.00176598	0.00569903
TMEM240	7.145	0.251797	1.06455	-0.236529	0.813022	0.885247
CSF2	5.12359	-5.83813	1.867	3.127	0.00176598	0.00569903
RP5C2.5	5.61385	-1.84788	1.27268	1.45197	0.146511	0.262351
AL645728.1	0	0	NA	NA	NA	NA
RP11P4.11	0	0	NA	NA	NA	NA
FNDC10	8.18453	0.731054	0.998742	-0.731975	0.464184	0.61875
RP11P4.9	28.417	1.1761	0.558259	-2.10674	0.0351405	0.0797353
TM4SF20	14.0866	-5.82829	1.60337	3.63504	0.000277941	0.00105423
MMP23B	1.72367	1.25301	2.15125	-0.582454	0.560261	NA
ACMSD	41.1408	-5.78996	0.931052	6.21873	5.01187e-10	4.24499e-09
RP11P4.10	8.81697	0.286126	1.00247	-0.285421	0.775322	0.86097
SLC35E2B	759.481	0.117077	0.11122	-1.05266	0.292495	0.445533
RP11P4.6	0.736799	2.97378	3.74485	-0.7941	0.427137	NA
MMP23A	1.45839	0.979663	2.4113	-0.40628	0.684537	NA
CDK11A	17.8731	0.841224	0.699752	-1.20217	0.229296	0.371461
RP1E3.8	7.92873	-0.230277	1.01146	0.227668	0.819904	0.889808
RP1E3.4	2.93553	3.37602	2.08412	-1.61988	0.105259	NA
SLC35E2	40.9234	0.415053	0.457325	-0.907566	0.364107	0.522798
ADH1C	67.6086	-5.76976	0.721713	7.99453	1.30067e-15	1.85546e-14
RP11J23.1	4.83199	-5.75503	1.88727	3.04939	0.00229307	0.00720967
RP1A9.1	3.91697	2.0619	1.53167	-1.34617	0.178247	0.306055
CALML6	0.979545	1.54697	3.16979	-0.488035	0.625525	NA
CDH1	78.5609	-5.72288	0.663049	8.63116	6.07344e-18	1.04419e-16
CFAP74	0	0	NA	NA	NA	NA
RP11D24.1	0	0	NA	NA	NA	NA
GABRD	0.488346	-0.0388505	4.18609	0.00928086	0.992595	NA
RP11D24.3	0	0	NA	NA	NA	NA
PRKCZ	1.99273	-0.0670928	1.94255	0.0345385	0.972448	NA
RP5K4.1	0	0	NA	NA	NA	NA
RP11G12.2	3.30224	-5.20609	2.06408	2.52223	0.0116614	NA
FAAP20	394.069	-0.260138	0.155505	1.67286	0.0943557	0.182831
RP11G12.4	0	0	NA	NA	NA	NA
C1QTNF9B-AS1	4.5404	-5.66685	1.91632	2.95716	0.0031049	0.00946211
MORN1	94.4186	0.141099	0.311268	-0.453305	0.650329	0.774338
RP4A8.1	0.2456	1.38637	4.99576	-0.27751	0.781389	NA
RP4C4.5	14.9446	-0.256578	0.729401	0.351765	0.725015	0.829451
RP4C4.7	1.99559	0.656847	1.97446	-0.332671	0.739382	NA
CTD3C8.2	4.12818	-5.52512	1.96393	2.8133	0.0049036	0.0142269
SLC38A11	4.05491	-5.50277	1.96297	2.80329	0.00505837	0.0146071
PLCH2	2.72953	0.745152	1.71076	-0.435569	0.66315	NA
RP3M20.2	0	0	NA	NA	NA	NA
RP3M20.3	0	0	NA	NA	NA	NA
PANK4	143.858	0.214878	0.242493	-0.886119	0.375554	0.533864
HES5	0	0	NA	NA	NA	NA
RP3M20.12	11.7769	0.817579	0.854059	-0.957287	0.338423	0.496301
RP3M20.8	1.28986	-2.09048	2.705	0.77282	0.439629	NA
SPATA3-AS1	4.05491	-5.50277	1.96297	2.80329	0.00505837	0.0146071
RP3M20.7	0.267171	-1.55885	4.98918	0.312446	0.754701	NA
RP3M20.9	0.242746	-1.48903	4.99399	0.298165	0.765577	NA
FAM213B	413.094	-0.0795318	0.143872	0.552797	0.580402	0.718249
MMEL1	0.991619	-0.0776863	2.86449	0.0271204	0.978364	NA
RP13F16.1	0	0	NA	NA	NA	NA
TTC34	0.242746	-1.48903	4.99399	0.298165	0.765577	NA
ABC148822O7.1	0	0	NA	NA	NA	NA
RP11P5.2	0	0	NA	NA	NA	NA
RP11P5.3	0	0	NA	NA	NA	NA
ACTRT2	0	0	NA	NA	NA	NA
LINC00982	0	0	NA	NA	NA	NA
PRDM16	1.26068	-2.07036	2.69739	0.767543	0.442759	NA
MIR4251	0	0	NA	NA	NA	NA
RP1G9.2	0	0	NA	NA	NA	NA
RP11J6.1	0	0	NA	NA	NA	NA
RP11-22L13.1	0	0	NA	NA	NA	NA
RP11P13.2	4.05491	-5.50277	1.96297	2.80329	0.00505837	0.0146071
RP11F9.2	0	0	NA	NA	NA	NA
DOK7	3.86101	-5.42904	1.99183	2.72565	0.0064175	0.0179988
MIR551A	0	0	NA	NA	NA	NA
RP11-46F15.2	2.94028	3.37836	2.07685	-1.62668	0.103805	NA
CCKAR	3.86101	-5.42904	1.99183	2.72565	0.0064175	0.0179988
WRAP73	222.5	0.313476	0.196355	-1.59647	0.110383	0.20841
TP73	0.996367	-0.0670583	2.69798	0.024855	0.980171	NA
RP52A11.5	0	0	NA	NA	NA	NA
RP52A11.2	0	0	NA	NA	NA	NA
TP73-AS1	54.6528	0.538683	0.395671	-1.36144	0.173374	0.299374
TP73-AS1	0	0	NA	NA	NA	NA
CCDC27	0	0	NA	NA	NA	NA
SMIM1	6.46748	-0.729914	1.12028	0.651545	0.514695	0.663434
LRRC47	832.36	-0.218005	0.104777	2.08066	0.0374653	0.0843666
RN7SL574P	0	0	NA	NA	NA	NA
RP1D6.5	0.51277	-0.1002	4.11319	0.0243607	0.980565	NA
PON1	3.81216	-5.41316	1.99115	2.71861	0.00655578	0.0183348
RP11F12.1	3.78774	-5.40516	1.99694	2.70672	0.00679513	0.0189271
LINC00870	3.76331	-5.39707	2.00691	2.68925	0.00716129	0.0198325
LINC01134	27.6202	0.465717	0.552645	-0.842706	0.399393	0.557581
LINC01346	0	0	NA	NA	NA	NA
RP13K11.2	0	0	NA	NA	NA	NA
EEF1DP6	0	0	NA	NA	NA	NA
RP56F10.1	0	0	NA	NA	NA	NA
RP1-37J18.1	0	0	NA	NA	NA	NA
RP1-37J18.2	0	0	NA	NA	NA	NA
AJAP1	0	0	NA	NA	NA	NA
RP11C10.1	0	0	NA	NA	NA	NA
RP1-58B11.1	0	0	NA	NA	NA	NA
RP3M17.1	0	0	NA	NA	NA	NA
RP11H17.1	0	0	NA	NA	NA	NA
MIR4417	0	0	NA	NA	NA	NA
MIR4689	0	0	NA	NA	NA	NA
LA16cG7.2	3.76331	-5.39707	2.00691	2.68925	0.00716129	0.0198325
KCNAB2	1032.99	-0.0307687	0.0972489	0.316391	0.751706	0.847384
CHD5	5.9709	1.49363	1.25853	-1.1868	0.235305	0.378311
MYPN	10.2241	-5.36124	1.67693	3.19706	0.00138834	0.00459586
RP1G22.11	4.41547	-0.041649	1.36972	0.0304069	0.975743	0.984089
DDX4	10.1523	-5.34743	1.65805	3.22513	0.00125915	0.00420485
AF064860.5	3.61826	-5.3346	2.02888	2.62933	0.00855527	0.0232209
LINC00337	7.39727	1.16208	1.06056	-1.09573	0.273198	0.423882
HES3	0	0	NA	NA	NA	NA
GPR153	905.195	-0.209439	0.100996	2.07374	0.0381039	0.0855886
RP11A4.2	20.0265	-5.33338	1.19683	4.45626	8.34017e-06	4.14592e-05
RP1O8.3	3.20745	2.35799	1.79504	-1.31361	0.188977	NA
HES2	15.5745	1.03933	0.735397	-1.41329	0.157569	0.277804
TRIM15	9.20103	-5.20284	1.68105	3.095	0.00196813	0.00628773
MIR4252	0	0	NA	NA	NA	NA
RP1O8.2	0	0	NA	NA	NA	NA
FAM180A	8.59816	-5.10183	1.69526	3.00946	0.00261711	0.00812402
AC005307.1	8.52164	-5.08709	1.71137	2.97252	0.00295364	0.00906773
NOL9	338.014	-0.244632	0.160458	1.52459	0.127362	0.233885
RNU6P	0	0	NA	NA	NA	NA
RP11-58A11.2	0	0	NA	NA	NA	NA
TAS1R1	0	0	NA	NA	NA	NA
CACNA2D1	33.5051	-5.065	0.853462	5.93465	2.94473e-09	2.28188e-08
TRIML2	16.4633	-5.03831	1.20628	4.17672	2.95748e-05	0.000133023
C11orf44	8.06382	-5.00713	1.71304	2.92294	0.00346741	0.0104508
THAP3	150.196	0.24454	0.235748	-1.03729	0.299599	0.454072
TNS4	31.0288	-4.9504	0.863166	5.73517	9.74163e-09	7.09589e-08
RP11F24.1	0	0	NA	NA	NA	NA
RP11B8.1	2.21962	1.74573	1.98067	-0.881384	0.37811	NA
CAMTA1	259.376	-0.0662706	0.184595	0.359005	0.719592	0.825523
RP11B8.2	0	0	NA	NA	NA	NA
RP11N17.1	0	0	NA	NA	NA	NA
RNU1-8P	0	0	NA	NA	NA	NA
CAMTA1-IT1	0	0	NA	NA	NA	NA
RP3P22.2	0	0	NA	NA	NA	NA
RP4F15.1	0	0	NA	NA	NA	NA
RP11N10.1	0	0	NA	NA	NA	NA
RP11N10.2	0	0	NA	NA	NA	NA
RP11N10.3	0	0	NA	NA	NA	NA
POU2AF1	53.1183	-4.91434	0.659483	7.4518	9.20725e-14	1.12235e-12
RP3L1.6	2.47065	1.88852	1.99415	-0.94703	0.343624	NA
PER3	42.8978	-0.809387	0.441887	1.83166	0.0670023	0.137203
RP3L1.4	0.483597	-0.051423	4.20097	0.0122407	0.990234	NA
UTS2	2.47823	-0.634497	1.7699	0.358492	0.719975	NA
TNFRSF9	14.3585	0.23949	0.746752	-0.320708	0.748431	0.845242
RP5F13.2	0	0	NA	NA	NA	NA
PARK7	2920.69	-0.00653495	0.0694614	0.0940804	0.925045	0.955654
Y_RNA	0	0	NA	NA	NA	NA
RP11-27G14.4	7.52948	-4.90573	1.73486	2.82774	0.0046878	0.0136652
RP11K24.1	5.21698	-0.476766	1.23948	0.384651	0.700496	0.812442
CTAD11.4	1.04711	-1.70285	3.10603	0.548239	0.583528	NA
RP11K24.2	0	0	NA	NA	NA	NA
RP11K24.3	1.45743	-1.01048	2.47096	0.408941	0.682583	NA
RNU1-7P	0	0	NA	NA	NA	NA
RP11K24.4	0	0	NA	NA	NA	NA
RNU6P	0	0	NA	NA	NA	NA
ANKS4B	195.125	-4.8442	0.337522	14.3522	1.03144e-46	7.3335e-45
Y_RNA	0	0	NA	NA	NA	NA
RERE	601.386	-0.146048	0.120792	1.20909	0.22663	0.367944
RP55A15.1	0	0	NA	NA	NA	NA
SNORA77	0	0	NA	NA	NA	NA
RP55A15.2	0	0	NA	NA	NA	NA
RPL7P11	0.240851	1.37217	4.99677	-0.274611	0.783615	NA
RPL7P7	0.967194	-0.0237234	3.0893	0.00767921	0.993873	NA
Y_RNA	0.491199	2.38878	4.41842	-0.540641	0.588755	NA
RP4I8.3	0	0	NA	NA	NA	NA
RP4I8.4	0.240851	1.37217	4.99677	-0.274611	0.783615	NA
RPL23AP19	0	0	NA	NA	NA	NA
HNF1A	405.434	-4.82032	0.234343	20.5695	5.14918e-94	1.50643e-91
MIR6728	0.51277	-0.1002	4.11319	0.0243607	0.980565	NA
ENO1-IT1	6.93522	-0.04938	1.08282	0.0456033	0.963626	0.976806
ENO1-AS1	1.48375	-2.34978	2.58595	0.908673	0.363523	NA
RNU6P	0	0	NA	NA	NA	NA
HMGN2P17	0	0	NA	NA	NA	NA
RP3M7.5	0	0	NA	NA	NA	NA
RP3M7.6	0	0	NA	NA	NA	NA
CA6	0.2456	1.38637	4.99576	-0.27751	0.781389	NA
RN7SL451P	0	0	NA	NA	NA	NA
SLC2A7	0	0	NA	NA	NA	NA
SLC2A5	17.3204	0.107866	0.68426	-0.157638	0.874742	0.923816
SCARNA16	0	0	NA	NA	NA	NA
GPR157	308.847	0.0239901	0.170148	-0.140995	0.887874	0.930744
ASB4	54.676	-4.76155	0.625215	7.61586	2.61934e-14	3.3413e-13
RP3D11.2	2.01809	-2.86283	2.31818	1.23495	0.21685	NA
RP3D11.4	0	0	NA	NA	NA	NA
IGDCC4	6.77207	-4.7509	1.76377	2.6936	0.0070685	0.019609
SPSB1	584.782	0.109182	0.122866	-0.888631	0.374201	0.532628
RNA5SP40	0.242746	-1.48903	4.99399	0.298165	0.765577	NA
RP13I16.1	0	0	NA	NA	NA	NA
SLC25A33	243.929	-0.210105	0.18613	1.12881	0.258979	0.407022
RP13-15M17.1	1.70303	-0.423555	2.27518	0.186164	0.852316	NA
SULT1C4	6.60734	-4.7076	1.76252	2.67095	0.00756369	0.0208144
PIK3CD	126.764	0.358945	0.257031	-1.3965	0.162563	0.28452
PIK3CD-AS1	0.753621	0.900288	3.2681	-0.275477	0.78295	NA
RP11F24.2	0	0	NA	NA	NA	NA
PIK3CD-AS2	1.99178	-1.63377	2.0482	0.797663	0.425066	NA
SERPINB3	44.1257	-4.63772	0.675473	6.86589	6.60774e-12	6.84398e-11
MZT1P1	0	0	NA	NA	NA	NA
AL357140.1	0	0	NA	NA	NA	NA
WISP1	43.8082	-4.62847	0.6748	6.85903	6.93296e-12	7.14764e-11
RP11-84A14.5	0	0	NA	NA	NA	NA
SNX18P7	6.2148	-4.61552	1.80274	2.56027	0.010459	0.0277343
RP11-84A14.4	0.483597	-0.051423	4.20097	0.0122407	0.990234	NA
NMNAT1	114.005	0.107998	0.272655	-0.396098	0.692033	0.805784
RN7SKP269	2.21866	0.28635	1.90834	-0.150052	0.880724	NA
RP11-84A14.6	0	0	NA	NA	NA	NA
MIR5697	0.267171	-1.55885	4.98918	0.312446	0.754701	NA
RP11G9.2	0	0	NA	NA	NA	NA
RBP7	0.2456	1.38637	4.99576	-0.27751	0.781389	NA
UBE4B	660.388	0.0142493	0.119406	-0.119335	0.90501	0.942453
RP11H15.2	0	0	NA	NA	NA	NA
PGAM1P11	0	0	NA	NA	NA	NA
RNU6P	0.2456	1.38637	4.99576	-0.27751	0.781389	NA
CH17D5.2	5.87436	-4.53362	1.80071	2.51769	0.0118127	0.0309106
MIR1273D	0	0	NA	NA	NA	NA
RNU6-37P	0	0	NA	NA	NA	NA
RN7SL731P	0	0	NA	NA	NA	NA
RP11D13.9	11.491	-4.49494	1.28769	3.4907	0.000481758	0.00174851
RP4L20.3	1.77631	-0.504943	2.09956	0.240499	0.809943	NA
APITD1-CORT	0	0	NA	NA	NA	NA
APITD1	36.354	-0.102439	0.475911	0.215248	0.829574	0.896426
CORT	0.2456	1.38637	4.99576	-0.27751	0.781389	NA
DFFA	916.823	-0.0955341	0.10085	0.947293	0.34349	0.501753
RP53E3.3	0.242746	-1.48903	4.99399	0.298165	0.765577	NA
PEX14	174.929	-0.334918	0.217782	1.53786	0.124083	0.228806
RN7SL614P	0	0	NA	NA	NA	NA
CASZ1	67.656	-0.374674	0.35128	1.0666	0.286154	0.438497
RP4G22.3	0	0	NA	NA	NA	NA
HSPE1P24	0	0	NA	NA	NA	NA
C1orf127	2.44147	1.92468	1.96936	-0.977312	0.328415	NA
CFL1P6	0	0	NA	NA	NA	NA
NR1H4	89.1581	-4.45213	0.45956	9.68781	3.39732e-22	7.68423e-21
RP4E18.9	0	0	NA	NA	NA	NA
MASP2	1.77156	-0.511505	2.10128	0.243425	0.807676	NA
RP4E18.8	4.99583	0.787439	1.34804	-0.584137	0.559128	0.701505
TNFRSF10C	27.6222	-4.45033	1.39474	3.19079	0.00141883	0.0046777
NLGN4Y	16.4614	-4.43212	1.05286	4.20961	2.55815e-05	0.00011655
RP4E18.7	4.86734	1.97504	1.44815	-1.36384	0.172619	0.298359
RP4E18.6	7.18627	1.06798	1.08871	-0.980958	0.326613	0.484517
SERPINB4	21.5099	-4.40244	0.918659	4.79224	1.64927e-06	9.087e-06
MTOR-AS1	0.240851	1.37217	4.99677	-0.274611	0.783615	NA
RNU6P	0	0	NA	NA	NA	NA
ANGPTL7	0	0	NA	NA	NA	NA
RNU6P	0	0	NA	NA	NA	NA
RPL39P6	0	0	NA	NA	NA	NA
UBIAD1	340.747	0.220755	0.158016	-1.39704	0.162401	0.284374
UBE2V2P3	0	0	NA	NA	NA	NA
RP11P14.1	0	0	NA	NA	NA	NA
DISP3	0.240851	1.37217	4.99677	-0.274611	0.783615	NA
RP1-69M21.2	0	0	NA	NA	NA	NA
FBXO2	5.51615	-1.82142	1.2668	1.43781	0.150488	0.267704
FBXO44	101.721	-0.389973	0.287303	1.35736	0.174668	0.301229
RP11M1.1	5.27149	-4.3699	1.84135	2.3732	0.0176346	0.0440891
C14orf105	20.5436	-4.33054	0.921932	4.69724	2.63695e-06	1.4186e-05
DRAXIN	0.481702	2.36376	4.45345	-0.53077	0.595578	NA
SPDEF	105.766	-4.29995	0.407858	10.5428	5.48651e-26	1.5616e-24
C1orf167	1.02079	-0.118045	2.83578	0.0416271	0.966796	NA
RP11-56N19.5	0	0	NA	NA	NA	NA
SLC5A5	9.56725	-4.2244	1.32356	3.19169	0.00141444	0.00466583
CLCN6	147.787	-0.0951842	0.238856	0.3985	0.690261	0.80478
NPPA-AS1	1.50818	-2.37336	2.54071	0.934131	0.350236	NA
NPPA-AS1_1	0	0	NA	NA	NA	NA
NPPA-AS1_2	0	0	NA	NA	NA	NA
NPPA	0	0	NA	NA	NA	NA
NPPA-AS1_3	0	0	NA	NA	NA	NA
NPPB	0	0	NA	NA	NA	NA
RP5G17.6	0	0	NA	NA	NA	NA
RNU5E-1	0.2456	1.38637	4.99576	-0.27751	0.781389	NA
RNU5E-4P	0	0	NA	NA	NA	NA
C4BPB	47.5491	-4.21181	0.600842	7.00985	2.38572e-12	2.57721e-11
CPLX2	324.248	-4.19606	0.230189	18.2288	3.04997e-74	4.99355e-72
RGS22	9.17471	-4.16209	1.34766	3.08837	0.00201255	0.00641242
RP57B9.5	0	0	NA	NA	NA	NA
TRIM71	13.6494	-4.14579	1.09221	3.79578	0.000147177	0.000589436
Y_RNA	0	0	NA	NA	NA	NA
MIR6729	0	0	NA	NA	NA	NA
RN7SL649P	0	0	NA	NA	NA	NA
TNFRSF8	0.491199	2.38878	4.41842	-0.540641	0.588755	NA
RNU6P	0	0	NA	NA	NA	NA
RPL23AP89	0	0	NA	NA	NA	NA
TNFRSF1B	249.651	0.407462	0.191455	-2.12824	0.0333175	0.0762678
MIR4632	0.242746	-1.48903	4.99399	0.298165	0.765577	NA
RP58D24.2	0	0	NA	NA	NA	NA
SNORA70	0	0	NA	NA	NA	NA
VPS13D	747.888	-0.00396847	0.110966	0.035763	0.971471	0.98137
SNORA59A	3.50187	-0.0728674	1.48837	0.048958	0.960953	NA
RP5M10.2	2.71433	-0.3188	1.72296	0.185031	0.853205	NA
RP11F13.1	9.08176	-4.14465	1.33513	3.10431	0.00190725	0.0061112
RNU6ATAC18P	1.69164	0.390267	2.4476	-0.159449	0.873315	NA
MIR6730	2.44337	1.16232	1.87846	-0.618763	0.536073	NA
BAAT	120.247	-4.11373	0.368432	11.1655	6.01301e-29	2.05178e-27
AADACL4	0	0	NA	NA	NA	NA
RP11O21.2	0	0	NA	NA	NA	NA
AADACL3	0	0	NA	NA	NA	NA
C1orf158	0	0	NA	NA	NA	NA
PRAMEF12	0	0	NA	NA	NA	NA
PRAMEF1	0	0	NA	NA	NA	NA
RP5O24.8	0	0	NA	NA	NA	NA
PRAMEF11	0	0	NA	NA	NA	NA
PRAMEF30P	0	0	NA	NA	NA	NA
HNRNPCL1	0.267171	-1.55885	4.98918	0.312446	0.754701	NA
PRAMEF2	0	0	NA	NA	NA	NA
PRAMEF4	0	0	NA	NA	NA	NA
PRAMEF10	0	0	NA	NA	NA	NA
PRAMEF7	0	0	NA	NA	NA	NA
RNU62P	0	0	NA	NA	NA	NA
PRAMEF29P	0	0	NA	NA	NA	NA
PRAMEF6	0	0	NA	NA	NA	NA
PRAMEF28	0	0	NA	NA	NA	NA
PRAMEF27	0	0	NA	NA	NA	NA
PRAMEF25	0	0	NA	NA	NA	NA
HNRNPCL3	0	0	NA	NA	NA	NA
PRAMEF34P	0	0	NA	NA	NA	NA
PRAMEF35P	0	0	NA	NA	NA	NA
HNRNPCL2	0	0	NA	NA	NA	NA
PRAMEF36P	0	0	NA	NA	NA	NA
RP13M14.2	0	0	NA	NA	NA	NA
PRAMEF26	0	0	NA	NA	NA	NA
HNRNPCL4	0	0	NA	NA	NA	NA
PRAMEF9	0	0	NA	NA	NA	NA
PRAMEF13	0	0	NA	NA	NA	NA
PRAMEF18	0	0	NA	NA	NA	NA
PRAMEF31P	0	0	NA	NA	NA	NA
PRAMEF5	0	0	NA	NA	NA	NA
PRAMEF32P	0	0	NA	NA	NA	NA
RNU6P	0	0	NA	NA	NA	NA
PRAMEF8	0	0	NA	NA	NA	NA
PRAMEF15	0	0	NA	NA	NA	NA
PRAMEF33P	0	0	NA	NA	NA	NA
RP11C24.10	0	0	NA	NA	NA	NA
PRAMEF14	0	0	NA	NA	NA	NA
PRAMEF19	0	0	NA	NA	NA	NA
PRAMEF17	0	0	NA	NA	NA	NA
PRAMEF20	0	0	NA	NA	NA	NA
LRRC38	0	0	NA	NA	NA	NA
RP4A16.2	0	0	NA	NA	NA	NA
BRWD1P1	0	0	NA	NA	NA	NA
PDPN	0.240851	1.37217	4.99677	-0.274611	0.783615	NA
RNA5SP41	0	0	NA	NA	NA	NA
CTAD8.2	0	0	NA	NA	NA	NA
SCARNA11	0	0	NA	NA	NA	NA
TRIM15	13.3334	-4.11107	1.10246	3.72899	0.000192246	0.00075155
KAZN	83.6334	0.134917	0.32015	-0.421417	0.67345	0.792039
RNU65P	0	0	NA	NA	NA	NA
RP11F13.1	0	0	NA	NA	NA	NA
RP4D23.1	0	0	NA	NA	NA	NA
TBCAP2	0	0	NA	NA	NA	NA
TMEM51-AS1	7.04146	-0.482241	1.12908	0.427111	0.669298	0.78828
CTBH23.3	8.85869	-4.11027	1.3565	3.03005	0.00244513	0.0076233
C1orf195	0	0	NA	NA	NA	NA
RP1-21O18.3	0	0	NA	NA	NA	NA
RP5E17.2	0.481702	2.36376	4.45345	-0.53077	0.595578	NA
FHAD1	98.9779	-0.305294	0.286806	1.06446	0.28712	0.439408
RP3K16.2	10.0895	-2.06002	0.977145	2.1082	0.0350134	0.0794771
RP3K16.7	0.750768	-1.07075	3.27766	0.32668	0.74391	NA
RP3K16.4	5.75322	-0.972898	1.18909	0.818187	0.41325	0.571355
CHST3	79.5132	-4.1007	0.452302	9.0663	1.23133e-19	2.37047e-18
CTRC	0.267171	-1.55885	4.98918	0.312446	0.754701	NA
CELA2A	0.267171	-1.55885	4.98918	0.312446	0.754701	NA
CELA2B	0	0	NA	NA	NA	NA
ART4	17.6503	-4.09995	0.961557	4.26386	2.00922e-05	9.32306e-05
SHH	61.1872	-4.08516	0.51732	7.89678	2.86202e-15	3.95935e-14
SCARNA21	0	0	NA	NA	NA	NA
RP4D5.8	0.534341	-2.5701	4.27134	0.601707	0.547369	NA
IL7R	131.211	-4.08368	0.359837	11.3487	7.52717e-30	2.69739e-28
RP4D5.2	1.72367	1.25301	2.15125	-0.582454	0.560261	NA
CHCHD2P6	2.46683	-0.0674476	1.92208	0.035091	0.972007	NA
RNU7P	0	0	NA	NA	NA	NA
RP4D5.4	0	0	NA	NA	NA	NA
DDI2	408.698	0.219483	0.148652	-1.47649	0.139814	0.252261
RSC1A1	0	0	NA	NA	NA	NA
RP4D5.9	0	0	NA	NA	NA	NA
MAB21L3	38.71	-4.06062	0.639358	6.3511	2.13779e-10	1.89147e-09
RP11I21.1	0.481702	2.36376	4.45345	-0.53077	0.595578	NA
SLC25A34	1.47807	0.927668	2.30203	-0.402979	0.686964	NA
RP11K16.4	0	0	NA	NA	NA	NA
TMEM82	0	0	NA	NA	NA	NA
BTC	69.4947	-3.98264	0.473599	8.40931	4.12443e-17	6.63104e-16
RPL12P14	0.2456	1.38637	4.99576	-0.27751	0.781389	NA
UQCRHL	112.097	0.383397	0.272711	-1.40587	0.159762	0.280898
RP11K16.8	7.46928	-0.651213	1.06472	0.611629	0.540783	0.68572
FGA	40.583	-3.97056	0.614133	6.4653	1.01096e-10	9.30461e-10
SPEN	1586.09	0.111689	0.0902392	-1.23769	0.215829	0.354994
RP1O19.3	0	0	NA	NA	NA	NA
RP113L8.1	12.0708	-3.95873	1.12593	3.51597	0.000438147	0.0016036
RP11-5P18.1	0	0	NA	NA	NA	NA
RP11-5P18.3	0	0	NA	NA	NA	NA
RP11-5P18.11	0	0	NA	NA	NA	NA
TBC1D3P6	0	0	NA	NA	NA	NA
C1orf64	0	0	NA	NA	NA	NA
RP11-5P18.5	0	0	NA	NA	NA	NA
HSPB7	0.775192	-1.12639	3.46643	0.324941	0.745225	NA
CLCNKA	0.51277	-0.1002	4.11319	0.0243607	0.980565	NA
RP11-5P18.10	0	0	NA	NA	NA	NA
CLCNKB	0	0	NA	NA	NA	NA
FAM131C	1.77535	-2.64834	2.40949	1.09913	0.271711	NA
TRIM15	15.9606	-3.9398	0.995258	3.95858	7.53977e-05	0.000317646
RP11H7.2	8.02358	-0.434193	0.999491	0.434414	0.663988	0.784581
RP11H7.3	5.72881	0.299136	1.18301	-0.25286	0.800376	0.876989
ARHGEF19-AS1	0	0	NA	NA	NA	NA
ARHGEF19	117.401	-0.163346	0.272327	0.599818	0.548628	0.692615
ANO7P1	3.21124	1.10439	1.58415	-0.697152	0.485708	NA
CTHRC1	11.955	-3.93798	1.14163	3.44943	0.000561772	0.00200909
MT1XP1	0.267171	-1.55885	4.98918	0.312446	0.754701	NA
TINAG	23.2833	-3.90472	0.801392	4.87242	1.10242e-06	6.24562e-06
ZBTB8A	7.64496	-3.88322	1.40424	2.76535	0.00568609	0.0161557
RP11L17.1	0	0	NA	NA	NA	NA
SPATA21	3.20646	-1.20631	1.61808	0.74552	0.455957	NA
FLJ22447	7.67413	-3.88322	1.38537	2.80302	0.00506263	0.014617
RP4A10.2	1.97116	0.687697	1.98201	-0.34697	0.728614	NA
CROCCP3	35.8199	0.817515	0.479154	-1.70616	0.087978	0.172422
RNU1-1	1.48282	0.933205	2.27555	-0.410101	0.681732	NA
RP4A10.7	2.74161	0.182591	1.68535	-0.10834	0.913726	NA
RP4A10.4	1.46125	2.27165	2.55857	-0.887861	0.374616	NA
RP5O13.1	0	0	NA	NA	NA	NA
RNU1-6P	0	0	NA	NA	NA	NA
FAM231B	0	0	NA	NA	NA	NA
RP5O13.6	0	0	NA	NA	NA	NA
ADGRF1	139.467	-3.86318	0.610153	6.3315	2.42786e-10	2.12912e-09
RP52A14.5	0	0	NA	NA	NA	NA
CROCCP2	203.857	0.157222	0.205916	-0.763523	0.445151	0.602484
MST1P2	12.0457	0.359539	0.873035	-0.411827	0.680466	0.796943
RP1M9.8	1.28796	-0.705821	2.59115	0.272397	0.785317	NA
RNU1-3	0.97765	3.38245	3.09478	-1.09295	0.274414	NA
FAM231A	0	0	NA	NA	NA	NA
RP5O13.7	0	0	NA	NA	NA	NA
EIF1AXP1	129.058	-0.189981	0.25536	0.743975	0.456892	0.612272
ESPNP	0.240851	1.37217	4.99677	-0.274611	0.783615	NA
RP1M9.7	0	0	NA	NA	NA	NA
FAM231C	0	0	NA	NA	NA	NA
RP52A14.7	2.84024	-1.52724	1.79988	0.848524	0.396146	NA
TGFB1I1	22.4818	-3.8512	0.808961	4.76068	1.92944e-06	1.05428e-05
CROCCP4	0	0	NA	NA	NA	NA
RNU1-4	0.240851	1.37217	4.99677	-0.274611	0.783615	NA
MST1L	6.63127	-0.144587	1.1291	0.128054	0.898106	0.937561
RP11M9.1	0	0	NA	NA	NA	NA
RP11M9.2	0	0	NA	NA	NA	NA
MIR3675	0	0	NA	NA	NA	NA
RP11M9.3	0	0	NA	NA	NA	NA
RNU1-5P	0	0	NA	NA	NA	NA
RP11M9.4	31.6797	-0.269259	0.50745	0.530613	0.595687	0.730829
RP11M9.5	0	0	NA	NA	NA	NA
RNU1-2	0.508022	-0.112762	4.12698	0.0273232	0.978202	NA
RP11M9.6	0.242746	-1.48903	4.99399	0.298165	0.765577	NA
MFAP2	0.2456	1.38637	4.99576	-0.27751	0.781389	NA
RP1-37C10.3	0.242746	-1.48903	4.99399	0.298165	0.765577	NA
ALG1L	11.1881	-3.84587	1.1615	3.31112	0.00092924	0.00318296
SDHB	889.56	0.082167	0.102694	-0.800112	0.423646	0.581632
PADI2	5.23504	0.346131	1.24072	-0.278977	0.780262	0.86416
RP11J14.1	0	0	NA	NA	NA	NA
RP11J14.4	0	0	NA	NA	NA	NA
PADI1	0.777087	-3.11494	3.37445	0.923095	0.355958	NA
PADI3	0	0	NA	NA	NA	NA
MIR3972	0	0	NA	NA	NA	NA
PADI4	0.242746	-1.48903	4.99399	0.298165	0.765577	NA
AC004824.1	0	0	NA	NA	NA	NA
PADI6	0	0	NA	NA	NA	NA
RP1-20B21.4	0.481702	2.36376	4.45345	-0.53077	0.595578	NA
SLC7A9	11.0659	-3.83144	1.16897	3.27761	0.00104689	0.0035539
MCRIP2P1	7.40696	-3.82889	1.39468	2.74535	0.00604464	0.0170658
RP11A10.2	0	0	NA	NA	NA	NA
GJB3	47.6003	-3.81177	0.552824	6.89508	5.3835e-12	5.62823e-11
RP11G17.2	0	0	NA	NA	NA	NA
IGSF21	0	0	NA	NA	NA	NA
RP11G17.3	0	0	NA	NA	NA	NA
RP11G17	0	0	NA	NA	NA	NA
RP11P22.1	0	0	NA	NA	NA	NA
KLHDC7A	0.240851	1.37217	4.99677	-0.274611	0.783615	NA
DYNLL1P3	0	0	NA	NA	NA	NA
RP1-8B22.2	0	0	NA	NA	NA	NA
PAX7	0	0	NA	NA	NA	NA
TAS1R2	0	0	NA	NA	NA	NA
RP13N23.2	0.242746	-1.48903	4.99399	0.298165	0.765577	NA
ABCC11	7.20681	-3.79802	1.45095	2.61762	0.00885462	0.0238881
MIR4695	0	0	NA	NA	NA	NA
MIR1290	0	0	NA	NA	NA	NA
IFFO2	405.433	0.178552	0.145183	-1.22984	0.218757	0.358496
RP56H10.2	5.51522	-0.874632	1.2042	0.726315	0.467646	0.621785
ZNF618	217.331	-3.79508	0.266934	14.2173	7.15766e-46	4.93187e-44
RP1-43E13.2	14.7267	1.78985	0.780508	-2.29319	0.0218371	0.053021
EMC1	1502.64	-0.0122311	0.0815724	0.149942	0.88081	0.926661
ARSE	100.562	-3.78281	0.378242	10.001	1.50833e-23	3.73338e-22
AKR7L	12.7934	-1.92354	0.849006	2.26564	0.0234735	0.0563881
AKR7A3	57.9132	-0.877435	0.386839	2.26822	0.0233159	0.0560548
RP4E11.10	0.75837	0.90857	3.4882	-0.260469	0.794502	NA
NEU4	10.2739	-3.7104	1.17283	3.16364	0.0015581	0.00508799
RNU69P	0.994473	1.48584	2.9396	-0.505457	0.613238	NA
RHOH	23.5825	-3.68312	0.764136	4.81998	1.43573e-06	7.98192e-06
TRIM15	13.3315	-3.66907	1.01656	3.6093	0.000307023	0.0011574
RN7SL277P	0	0	NA	NA	NA	NA
RNU4-28P	0	0	NA	NA	NA	NA
RP56L3.1	0.2456	1.38637	4.99576	-0.27751	0.781389	NA
MINOS1	34.4433	0.29358	0.484556	-0.605874	0.544598	0.688893
MINOS1-NBL1	0	0	NA	NA	NA	NA
RP56L3.3	5.4109	0.748998	1.22761	-0.610128	0.541777	0.686785
NBL1	156.456	0.0987489	0.237563	-0.415675	0.677648	0.794566
HTR6	0.2456	1.38637	4.99576	-0.27751	0.781389	NA
HAS2	146.313	-3.66299	0.322655	11.3526	7.19548e-30	2.58371e-28
RNF186	0.483597	-0.051423	4.20097	0.0122407	0.990234	NA
RP11-91K11.2	0.240851	1.37217	4.99677	-0.274611	0.783615	NA
OTUD3	209.777	0.415291	0.20028	-2.07355	0.0381207	0.0856156
PLA2G2E	0	0	NA	NA	NA	NA
RN7SL304P	0	0	NA	NA	NA	NA
PLA2G2A	0.242746	-1.48903	4.99399	0.298165	0.765577	NA
PLA2G5	0	0	NA	NA	NA	NA
PLA2G2D	0	0	NA	NA	NA	NA
PLA2G2F	0	0	NA	NA	NA	NA
RP3N1.2	12.4343	-0.294042	0.802079	0.3666	0.713917	0.821389
PLA2G2C	2.24308	0.261263	1.87882	-0.139057	0.889405	NA
UBXN10-AS1	0	0	NA	NA	NA	NA
UBXN10	0.976691	-0.00183361	3.07813	0.00059569	0.999525	NA
RP3N1.6	0	0	NA	NA	NA	NA
VWA5B1	0	0	NA	NA	NA	NA
RP4E8.2	0	0	NA	NA	NA	NA
LINC01141	0	0	NA	NA	NA	NA
RP4H3.2	0	0	NA	NA	NA	NA
ABCC12	82.8984	-3.66062	0.409977	8.92883	4.30536e-19	7.97028e-18
MUL1	489.84	0.0037468	0.13397	-0.0279674	0.977688	0.985171
RPS4XP4	0	0	NA	NA	NA	NA
FAM43B	0	0	NA	NA	NA	NA
CDA	115.942	-0.504434	0.273281	1.84585	0.0649147	0.133757
TAT	6.58577	-3.64308	1.45325	2.50685	0.0121811	0.0317859
PINK1-AS	63.5211	0.0278907	0.360393	-0.0773897	0.938314	0.963749
DDOST	2673.44	-0.0262323	0.0668861	0.392193	0.694915	0.807965
KIF17	14.8938	-1.15595	0.769266	1.50267	0.132925	0.242083
RP5J4.5	0.267171	-1.55885	4.98918	0.312446	0.754701	NA
TP63	6.56135	-3.63812	1.45641	2.49802	0.0124891	0.0325135
RP5J4.2	0	0	NA	NA	NA	NA
ANO1	16.1952	-3.62419	0.912493	3.97175	7.13474e-05	0.000301865
EIF4G3	1333.65	0.134009	0.0890191	-1.5054	0.132222	0.241
RNU7P	0	0	NA	NA	NA	NA
MIR1256	0	0	NA	NA	NA	NA
RPS15AP6	0	0	NA	NA	NA	NA
RP11E1.2	0.508022	-0.112762	4.12698	0.0273232	0.978202	NA
HSPE1P27	0	0	NA	NA	NA	NA
AC010148.1	6.43598	-3.60879	1.45274	2.48412	0.0129871	0.0336872
RP3E20.2	0	0	NA	NA	NA	NA
RP51N3.1	2.66169	0.782785	1.90837	-0.410186	0.68167	NA
PPP1R11P1	0	0	NA	NA	NA	NA
RP11F5.8	0	0	NA	NA	NA	NA
RP11F5.1	0	0	NA	NA	NA	NA
NBPF2P	6.14932	0.286954	1.21606	-0.23597	0.813456	0.885517
HS6ST1P1	16.4662	1.38115	0.724406	-1.9066	0.0565723	0.119351
CROCCP5	0	0	NA	NA	NA	NA
RP11J18.2	6.4163	-3.59919	1.47222	2.44474	0.0144957	0.0371201
PFN1P10	0	0	NA	NA	NA	NA
ALPL	3.2271	-0.285535	1.55484	0.183643	0.854294	NA
RP11-63N8.3	0	0	NA	NA	NA	NA
MEX3A	136.794	-3.59579	0.320566	11.217	3.36531e-29	1.16843e-27
USP48	749.245	0.167874	0.113136	-1.48383	0.137854	0.249279
RP11G19.3	0	0	NA	NA	NA	NA
LDLRAD2	0.242746	-1.48903	4.99399	0.298165	0.765577	NA
WFDC10B	6.13963	-3.54245	1.48793	2.38078	0.0172759	0.0433319
RP11-26H16.1	0	0	NA	NA	NA	NA
RP11-26H16.4	0	0	NA	NA	NA	NA
CELA3B	0.267171	-1.55885	4.98918	0.312446	0.754701	NA
RN7SL386P	0	0	NA	NA	NA	NA
RNU62P	0	0	NA	NA	NA	NA
CELA3A	0.508022	-0.112762	4.12698	0.0273232	0.978202	NA
RN7SL186P	0	0	NA	NA	NA	NA
RNU6P	0	0	NA	NA	NA	NA
RP1A6.3	0.509916	-2.51021	3.99527	0.628295	0.52981	NA
LINC00339	111.793	0.596524	0.279952	-2.13081	0.0331051	0.0759081
AC007099.1	6.09553	-3.52695	1.45605	2.42227	0.0154237	0.0392239
CDC42-IT1	0	0	NA	NA	NA	NA
RP1A6.8	0	0	NA	NA	NA	NA
RP1A6.9	0.267171	-1.55885	4.98918	0.312446	0.754701	NA
WNT4	0.267171	-1.55885	4.98918	0.312446	0.754701	NA
MIR4418	0	0	NA	NA	NA	NA
RP11K20.1	0	0	NA	NA	NA	NA
RP11K20.2	0	0	NA	NA	NA	NA
ZBTB40	449.538	0.0420847	0.143731	-0.292802	0.769674	0.856868
ZBTB40-IT1	2.67975	3.26861	2.13328	-1.5322	0.125473	NA
EPHA8	0	0	NA	NA	NA	NA
MIR6127	0	0	NA	NA	NA	NA
C1QA	0.267171	-1.55885	4.98918	0.312446	0.754701	NA
C1QC	0	0	NA	NA	NA	NA
C1QB	0	0	NA	NA	NA	NA
EPHB2	265.635	-0.0110736	0.186793	0.0592828	0.952727	0.971064
MIR4684	0	0	NA	NA	NA	NA
RP11-69E9.1	0	0	NA	NA	NA	NA
MIR4253	0	0	NA	NA	NA	NA
LACTBL1	0	0	NA	NA	NA	NA
C1orf234	0.724448	0.939682	3.5453	-0.26505	0.790971	NA
KDM1A	1929.16	-0.0119233	0.0743041	0.160466	0.872514	0.922719
RP1J9.2	0	0	NA	NA	NA	NA
MIR3115	0	0	NA	NA	NA	NA
MIR4419A	0	0	NA	NA	NA	NA
UGT2B27P	6.06636	-3.52641	1.48588	2.37328	0.0176307	0.0440853
RP5D14.1	0	0	NA	NA	NA	NA
RNU6P	0	0	NA	NA	NA	NA
RNU6P	0	0	NA	NA	NA	NA
FAM198B	315.629	-3.52078	0.206559	17.0449	3.81442e-65	5.0053e-63
RP57J7.1	0	0	NA	NA	NA	NA
LINC01355	11.1061	0.796492	0.854768	-0.931822	0.351429	0.509886
TM4SF4	6.04668	-3.51636	1.46093	2.40693	0.0160873	0.0407051
ZNF436	75.2531	0.212007	0.328474	-0.645431	0.518648	0.666555
ZNF436-AS1	11.2751	-0.395434	0.844184	0.468421	0.639483	0.766281
Y_RNA	0	0	NA	NA	NA	NA
RP57J7.7	0	0	NA	NA	NA	NA
TCEA3	7.24647	-1.20524	1.08239	1.1135	0.265494	0.415031
RP4C18.1	0	0	NA	NA	NA	NA
ASAP3	41.6372	0.812932	0.451462	-1.80066	0.0717559	0.145353
CASC15	15.1069	-3.51431	0.932594	3.76832	0.000164352	0.000651785
RP1O5.3	1.93631	4.37018	2.43506	-1.79469	0.0727026	NA
ID3	659.094	0.222378	0.117496	-1.89264	0.0584061	0.122381
MDS2	0	0	NA	NA	NA	NA
RP11J15.2	0	0	NA	NA	NA	NA
ELFN2	32.7141	-3.48835	0.62926	5.54357	2.9637e-08	2.03973e-07
TCEB3	1239.19	0.184365	0.0911355	-2.02298	0.0430751	0.0947048
TCEB3-AS1	17.4098	0.428288	0.684091	-0.626068	0.531271	0.677136
PITHD1	569.057	0.283175	0.126694	-2.23511	0.0254102	0.0603983
BAIAP2L2	85.3049	-3.47267	0.390632	8.88987	6.11804e-19	1.11639e-17
ANXA3	110.004	-3.44577	0.347964	9.90265	4.05375e-23	9.64575e-22
B3GALT5	442.348	-3.44405	0.182299	18.8923	1.31886e-79	2.5583e-77
LINC01133	8.67239	-3.44079	1.21336	2.83576	0.0045717	0.0133705
CNR2	4.47829	-0.724808	1.48662	0.487555	0.625865	0.755747
BTBD6P1	0.240851	1.37217	4.99677	-0.274611	0.783615	NA
RP11-4M23.3	0	0	NA	NA	NA	NA
MIR378F	0	0	NA	NA	NA	NA
RP11-4M23.4	0.729197	0.95049	3.30396	-0.287682	0.77359	NA
PNRC2	918.057	0.177333	0.102965	-1.72226	0.0850218	0.167713
AC017060.1	54.0691	-3.4187	0.491229	6.95948	3.4153e-12	3.63877e-11
RP11-4M23.7	0	0	NA	NA	NA	NA
RP11P20.2	0	0	NA	NA	NA	NA
MYOM3	45.4621	0.137258	0.426869	-0.321546	0.747797	0.844945
RP11P20.4	0	0	NA	NA	NA	NA
APOL3	14.2044	-3.41785	0.942843	3.62505	0.000288911	0.00109189
HOXC9	16.9019	-3.4047	0.863802	3.94152	8.09656e-05	0.000338863
RP11-10N16.2	0	0	NA	NA	NA	NA
RP11-10N16.3	0	0	NA	NA	NA	NA
GRHL3	0.488346	-0.0388505	4.18609	0.00928086	0.992595	NA
STPG1	184.412	0.259203	0.215264	-1.20411	0.228545	0.370413
NIPAL3	376.915	0.243361	0.1532	-1.58852	0.112168	0.211066
RCAN3	291.682	0.200043	0.176682	-1.13222	0.257541	0.405083
RP4I10.3	0.240851	1.37217	4.99677	-0.274611	0.783615	NA
NCMAP	0.753621	0.900288	3.2681	-0.275477	0.78295	NA
RP11D1.2	0	0	NA	NA	NA	NA
Y_RNA	0	0	NA	NA	NA	NA
SRRM1	919.628	-0.107241	0.103664	1.03451	0.300899	0.455418
HYAL4	8.35162	-3.38719	1.22231	2.77115	0.00558586	0.0159318
RNU68P	0	0	NA	NA	NA	NA
RUNX3	17.0821	0.395294	0.702932	-0.56235	0.573878	0.713364
MIR6731	0	0	NA	NA	NA	NA
RP11-84D1.1	0	0	NA	NA	NA	NA
RP11-84D1.2	0	0	NA	NA	NA	NA
MIR4425	0	0	NA	NA	NA	NA
RP4D16.1	0	0	NA	NA	NA	NA
RP4L3.1	0	0	NA	NA	NA	NA
RP4G24.1	0	0	NA	NA	NA	NA
SYF2	482.045	0.064702	0.142002	-0.455642	0.648647	0.773051
RP11M20.1	75.1023	-3.3844	0.412632	8.20198	2.36461e-16	3.59752e-15
RP3N24.6	1.50914	-0.0803436	2.24007	0.0358666	0.971389	NA
RP3N24.5	8.15443	1.33106	1.03988	-1.28002	0.200539	0.334938
RHD	0	0	NA	NA	NA	NA
SDHDP6	15.3286	0.3156	0.725772	-0.434847	0.663674	0.784314
RP11G20.7	0.972902	3.37633	3.07276	-1.0988	0.271857	NA
BHLHA15	8.35637	-3.38396	1.22187	2.76949	0.00561438	0.0159927
RHCE	3.91411	1.5388	1.48582	-1.03566	0.300361	0.454758
RP3D22.1	7.99249	-1.19482	1.01857	1.17304	0.240781	0.385343
TMEM57	197.418	0.0886909	0.210091	-0.422155	0.672912	0.791562
A1CF	244.314	-3.36339	0.229309	14.6675	1.04119e-48	7.90683e-47
RP11-70P17.1	0.240851	1.37217	4.99677	-0.274611	0.783615	NA
RGS17	35.5941	-3.36094	0.595814	5.64092	1.69141e-08	1.2002e-07
RP1B23.1	0	0	NA	NA	NA	NA
NEU4	8.15298	-3.35197	1.26638	2.64689	0.00812354	0.0221773
RP1E23.6	0	0	NA	NA	NA	NA
RP1E23.3	3.66755	0.549452	1.50286	-0.365605	0.71466	0.821925
WFDC3	35.3757	-3.35096	0.595878	5.62357	1.87053e-08	1.31995e-07
RP1E23.7	0	0	NA	NA	NA	NA
AUNIP	84.0432	-0.521569	0.314143	1.66029	0.0968555	0.187065
RP1I3.2	0.729197	0.95049	3.30396	-0.287682	0.77359	NA
PAQR7	86.7493	0.300244	0.309034	-0.971557	0.331271	0.489433
Y_RNA	0	0	NA	NA	NA	NA
TRIM15	16.2374	-3.34406	0.890254	3.7563	0.000172447	0.000681012
SNRPFP2	0	0	NA	NA	NA	NA
RP1I3.4	0	0	NA	NA	NA	NA
C6orf132	243.886	-3.34333	0.231223	14.4593	2.18868e-47	1.61402e-45
RNU6P	0	0	NA	NA	NA	NA
SCARNA17	0	0	NA	NA	NA	NA
SCARNA18	0	0	NA	NA	NA	NA
EXTL1	0	0	NA	NA	NA	NA
SLC30A2	0	0	NA	NA	NA	NA
TRIM63	0	0	NA	NA	NA	NA
PDIK1L	132.299	-0.353996	0.253529	1.39627	0.162633	0.284599
FAM110D	0	0	NA	NA	NA	NA
RP11-96L14.8	0	0	NA	NA	NA	NA
RP11-96L14.7	0.779941	-1.11546	3.45894	0.322486	0.747084	NA
ZNF593	307.63	-0.346383	0.172807	2.00445	0.0450223	0.0983677
CNKSR1	4.57245	-1.08245	1.35841	0.796856	0.425535	0.583085
CATSPER4	0	0	NA	NA	NA	NA
RP11P20.2	0	0	NA	NA	NA	NA
RP11P20.6	0	0	NA	NA	NA	NA
CEP85	532.618	0.262092	0.128069	-2.04649	0.0407082	0.0902907
RP11P20.5	0	0	NA	NA	NA	NA
SYTL5	50.6571	-3.32049	0.518558	6.40331	1.52043e-10	1.37316e-09
SLC3A1	47.9961	-3.31592	0.511645	6.48089	9.11811e-11	8.43653e-10
CD52	6.00073	0.159501	1.15502	-0.138094	0.890166	0.931944
AIM1L	12.3921	-0.39996	0.811741	0.492719	0.622211	0.753477
RP11G9.7	0	0	NA	NA	NA	NA
ZNF683	0.267171	-1.55885	4.98918	0.312446	0.754701	NA
LIN28A	0	0	NA	NA	NA	NA
DHDDS	417.192	0.00202583	0.144117	-0.0140569	0.988785	0.992351
RP3K8.4	0	0	NA	NA	NA	NA
RP3K8.3	0.996367	-0.0670583	2.69798	0.024855	0.980171	NA
COL3A1	29.3284	-3.31266	0.672021	4.92939	8.24853e-07	4.76386e-06
DPPA2P2	0	0	NA	NA	NA	NA
ABCA6	10.6369	-3.31239	1.06969	3.09659	0.00195757	0.00625513
MIR1976	0	0	NA	NA	NA	NA
RN7SL679P	0	0	NA	NA	NA	NA
Y_RNA	0	0	NA	NA	NA	NA
RNU7-29P	0	0	NA	NA	NA	NA
RP11M19.3	0	0	NA	NA	NA	NA
snoU13	0	0	NA	NA	NA	NA
RP4J1.1	0	0	NA	NA	NA	NA
RP5P14.2	9.31961	2.08669	1.00256	-2.08137	0.0373997	0.0842296
PRODH2	97.9786	-3.30665	0.3566	9.27273	1.81438e-20	3.67531e-19
RP11C22.6	10.5651	-3.29751	1.0981	3.00292	0.00267399	0.0082806
RN7SL165P	0.240851	1.37217	4.99677	-0.274611	0.783615	NA
ZDHHC18	1219.9	0.0783479	0.0918728	-0.852787	0.393777	0.551987
BAAT	55.2419	-3.29593	0.472263	6.97901	2.9727e-12	3.19007e-11
RP1-50O24.6	0	0	NA	NA	NA	NA
GPN2	332.929	0.132854	0.159782	-0.831469	0.405709	0.563797
RGN	34.162	-3.29519	0.600696	5.48562	4.12032e-08	2.78001e-07
GYG2	55.1442	-3.29356	0.472736	6.96701	3.23743e-12	3.46166e-11
NR0B2	3.95817	-2.84131	1.66934	1.70205	0.0887453	0.173618
KDF1	2.8656	-4.99672	2.17165	2.30088	0.0213982	NA
RPL12P13	0.2456	1.38637	4.99576	-0.27751	0.781389	NA
RP11H11.5	0.242746	-1.48903	4.99399	0.298165	0.765577	NA
OSTCP2	0	0	NA	NA	NA	NA
TRNP1	10684	1.18355	0.0499304	-23.704	3.28204998317814e	1.42857229267798e
FAM46B	7.17895	1.31657	1.09235	-1.20526	0.228102	0.369863
AL137860.1	0	0	NA	NA	NA	NA
SLC15A1	41.746	-3.2824	0.540371	6.07434	1.245e-09	1.01084e-08
RP11-40H20.5	0	0	NA	NA	NA	NA
CHCHD3P3	14.6338	-0.893404	0.76118	1.17371	0.240512	0.384982
NPM1P39	23.2445	-1.13046	0.601197	1.88035	0.0600606	0.125376
SNRPEP7	0	0	NA	NA	NA	NA
RP11-40H20.4	0	0	NA	NA	NA	NA
LINC01468	7.79761	-3.27571	1.24842	2.62389	0.00869325	0.0235454
Y_RNA	0	0	NA	NA	NA	NA
RP11-4K3__A.3	0.240851	1.37217	4.99677	-0.274611	0.783615	NA
TMEM222	370.418	-0.213012	0.157042	1.3564	0.174971	0.301635
RNU6-48P	0.752662	-3.07517	3.41229	0.901204	0.36748	NA
ACTG1P20	3.50185	-2.62626	1.75673	1.49497	0.134921	NA
SYTL1	106.079	-0.104671	0.301819	0.346801	0.728741	0.832273
MAP3K6	151.319	-0.49159	0.246445	1.99472	0.0460731	0.10032
FCN3	0	0	NA	NA	NA	NA
CD164L2	0	0	NA	NA	NA	NA
RP1C9.2	0	0	NA	NA	NA	NA
GAS2	41.3189	-3.26391	0.545983	5.97805	2.25821e-09	1.77065e-08
ZIC5	7.69666	-3.25424	1.26238	2.57786	0.00994139	0.0264921
RP4I6.1	0	0	NA	NA	NA	NA
RP1A19.4	0.485492	-2.44785	4.43915	0.551423	0.581344	NA
AHDC1	414.929	0.0238849	0.143625	-0.166301	0.86792	0.920957
FGR	7.56251	-0.278023	1.04954	0.2649	0.791087	0.870473
RP1A19.3	55.5473	0.14297	0.385873	-0.370511	0.711002	0.819581
RP11L9.1	0	0	NA	NA	NA	NA
CAPN8	40.7703	-3.24528	0.544525	5.95983	2.52503e-09	1.96948e-08
RP11L9.4	0	0	NA	NA	NA	NA
RNU6P	0	0	NA	NA	NA	NA
CHMP1AP1	0	0	NA	NA	NA	NA
RNU6P	0	0	NA	NA	NA	NA
FAM76A	62.2742	0.449942	0.367373	-1.22476	0.220667	0.360724
RP3I6.2	1.23058	1.89232	2.92914	-0.646032	0.518258	NA
RPEP3	0	0	NA	NA	NA	NA
CYP26B1	53.6477	-3.24497	0.498593	6.50826	7.60244e-11	7.09959e-10
RP3I6.5	0	0	NA	NA	NA	NA
RP3I6.6	0.267171	-1.55885	4.98918	0.312446	0.754701	NA
RNU65P	0	0	NA	NA	NA	NA
VCAM1	45.2628	-3.2244	0.515718	6.25225	4.04577e-10	3.46287e-09
SCARNA1	0.51277	-0.1002	4.11319	0.0243607	0.980565	NA
AL109927.1	0.971943	-0.0149242	2.88471	0.00517356	0.995872	NA
THEMIS2	5.43343	1.02253	1.23981	-0.824749	0.409514	0.567382
VSX1	12.3878	-3.19869	0.977979	3.27072	0.00107275	0.00362995
SMPDL3B	5.72053	0.0665406	1.18361	-0.0562184	0.955168	0.972041
RP11I13.2	0	0	NA	NA	NA	NA
XKR8	104.335	0.0740399	0.279378	-0.265018	0.790996	0.870452
EYA3	305.699	0.210736	0.172351	-1.22272	0.221437	0.361585
RP11I13.6	0.726343	-1.01368	3.54657	0.285821	0.775015	NA
RN7SL559P	1.23722	0.514483	2.45879	-0.209242	0.834259	NA
SPCS2P4	89.5755	-0.148457	0.344189	0.431324	0.666232	0.786486
RP53E7.2	0	0	NA	NA	NA	NA
RP53E7.3	0	0	NA	NA	NA	NA
RNU6P	0	0	NA	NA	NA	NA
PTAFR	14.7383	-0.317493	0.742717	0.427476	0.669033	0.788173
DNAJC8	1501.26	0.10026	0.0826232	-1.21346	0.224956	0.365864
ATPIF1	614.435	-0.0864253	0.123308	0.700887	0.483373	0.635735
RP52A3.4	10.9179	1.17021	0.896677	-1.30505	0.191875	0.323801
RP52A3.5	0	0	NA	NA	NA	NA
HMCN1	39.0893	-3.17983	0.556579	5.71318	1.10887e-08	7.99875e-08
MED18	166.819	-0.279174	0.222798	1.25304	0.210192	0.347935
PHACTR4	478.531	-0.0985471	0.134585	0.732229	0.464029	0.618589
Y_RNA	0	0	NA	NA	NA	NA
RP1E4.1	0.75837	0.90857	3.4882	-0.260469	0.794502	NA
RNU6ATAC27P	0	0	NA	NA	NA	NA
PTPRB	50.5928	-3.15848	0.497297	6.35129	2.13518e-10	1.8901e-09
SNHG3	444.592	-0.273312	0.140511	1.94512	0.05176	0.110524
SNORA73A	0	0	NA	NA	NA	NA
SNORA73B	9.83776	0.244058	0.922902	-0.264446	0.791436	0.870599
PRDX3P2	2.24308	0.261263	1.87882	-0.139057	0.889405	NA
RP4K10.8	4.75429	0.695679	1.34901	-0.515695	0.606068	0.739295
TRNAU1AP	120.984	-0.303856	0.276667	1.09828	0.272084	0.422668
SNHG12	170.552	-0.0563623	0.223841	0.251796	0.801198	0.87761
SNORD99	7.21095	0.439962	1.07449	-0.409462	0.682201	0.798279
SNORA61	0	0	NA	NA	NA	NA
SNORA44	0	0	NA	NA	NA	NA
SNORA16A	0	0	NA	NA	NA	NA
SNORA16A	0	0	NA	NA	NA	NA
KCTD15	515.814	-3.15573	0.15512	20.3438	5.27269e-92	1.4257e-89
RAB42	8.77336	-1.80982	1.01283	1.78689	0.0739554	0.14918
DUSP9	21.5832	-3.14888	0.742832	4.23903	2.2449e-05	0.000103227
RNU11	0	0	NA	NA	NA	NA
RNU11	0	0	NA	NA	NA	NA
CACNG6	9.53903	-3.14396	1.11752	2.81334	0.00490305	0.0142269
SCARNA24	0	0	NA	NA	NA	NA
ARNT2	9.41366	-3.12325	1.15689	2.6997	0.00694024	0.0192891
OPRD1	0	0	NA	NA	NA	NA
RP1P9.3	0.727302	2.95721	3.45536	-0.855832	0.392091	NA
Y_RNA	0	0	NA	NA	NA	NA
LINC00704	28.4043	-3.12241	0.656956	4.75284	2.0058e-06	1.09433e-05
RP4A21.1	0	0	NA	NA	NA	NA
Y_RNA	0	0	NA	NA	NA	NA
Metazoa_SRP	0	0	NA	NA	NA	NA
ISPD	9.34989	-3.10664	1.10801	2.80381	0.00505029	0.0145932
RP11O24.3	0	0	NA	NA	NA	NA
GFPT2	116.102	-3.097	0.325284	9.52091	1.71664e-21	3.69099e-20
uc_338	0	0	NA	NA	NA	NA
RP11J24.2	11.5768	-3.09654	1.0137	3.0547	0.00225285	0.00710198
RP11D18.2	0	0	NA	NA	NA	NA
PTPRU	8.60342	1.26334	0.988115	-1.27853	0.201061	0.33556
RP3I16.1	0	0	NA	NA	NA	NA
RP11H18.1	0	0	NA	NA	NA	NA
RP4G21.1	0	0	NA	NA	NA	NA
RP11G8.1	0	0	NA	NA	NA	NA
RP11I12.1	0	0	NA	NA	NA	NA
RP5G23.1	0	0	NA	NA	NA	NA
RP3I16.1	0	0	NA	NA	NA	NA
RP4L5.1	0	0	NA	NA	NA	NA
RP4L5.2	0	0	NA	NA	NA	NA
MATN1	0.750768	-1.07075	3.27766	0.32668	0.74391	NA
MATN1-AS1	31.6913	0.669738	0.507299	-1.3202	0.186767	0.316919
SLC5A11	333.551	-3.09169	0.18968	16.2996	9.94156e-60	1.10886e-57
MIR4420	0	0	NA	NA	NA	NA
RP55N11.1	0	0	NA	NA	NA	NA
RP55N11.2	0.2456	1.38637	4.99576	-0.27751	0.781389	NA
RN7SKP91	0	0	NA	NA	NA	NA
RP1-65J11.5	0	0	NA	NA	NA	NA
SRSF12	16.1378	-3.09003	0.871886	3.54407	0.000393997	0.00145515
RN7SL371P	0	0	NA	NA	NA	NA
PUM1	1574.12	0.0186956	0.0824162	-0.226844	0.820545	0.890325
RP11O14.1	0	0	NA	NA	NA	NA
RP11O14.2	0	0	NA	NA	NA	NA
SEPW1P	0	0	NA	NA	NA	NA
RP11K7.1	0	0	NA	NA	NA	NA
NKAIN1	1.70685	2.53555	2.44001	-1.03916	0.298732	NA
CTD6E7.11	16.0985	-3.0826	0.848772	3.63183	0.000281414	0.00106559
RP11K7.4	2.70321	1.36512	1.75408	-0.77825	0.436421	NA
FAM171A1	119.573	-3.07874	0.314099	9.80181	1.10589e-22	2.55644e-21
RP11K22.2	0.733945	0.962713	3.52899	-0.272801	0.785006	NA
FABP3	6.93969	-0.472291	1.08565	0.43503	0.66354	0.784314
C10orf126	20.4704	-3.06329	0.747663	4.09716	4.18253e-05	0.000183846
RP11L8.2	0	0	NA	NA	NA	NA
RNU6-40P	0	0	NA	NA	NA	NA
LINC01225	5.91541	1.85377	1.23607	-1.49973	0.133685	0.24322
Y_RNA	0	0	NA	NA	NA	NA
RP11-73M7.1	0.488346	-0.0388505	4.18609	0.00928086	0.992595	NA
TINAGL1	446.945	-0.286248	0.138586	2.06549	0.0388766	0.0870177
HCRTR1	0	0	NA	NA	NA	NA
CCL24	20.4066	-3.05588	0.757285	4.03532	5.45291e-05	0.000235282
RP11-73M7.6	0.972902	3.37633	3.07276	-1.0988	0.271857	NA
RP11-73M7.9	0	0	NA	NA	NA	NA
COL16A1	19.7978	-1.18051	0.681024	1.73344	0.0830183	0.164379
BRSK1	15.7479	-3.04166	0.899301	3.38225	0.000718946	0.00251155
MIR4254	0	0	NA	NA	NA	NA
RP11-84A19.3	0	0	NA	NA	NA	NA
FJX1	73.823	-3.03532	0.395792	7.66898	1.73369e-14	2.23874e-13
RP11-84A19.2	0	0	NA	NA	NA	NA
RP11-84A19.4	0.729197	0.95049	3.30396	-0.287682	0.77359	NA
PTP4A2	3044.03	-0.117777	0.0621923	1.89375	0.0582577	0.12213
RP4N18.2	0	0	NA	NA	NA	NA
KCNF1	53.6963	-3.03529	0.46111	6.58257	4.62384e-11	4.42214e-10
RP11A4.4	0	0	NA	NA	NA	NA
TMEM39B	184.067	0.102537	0.214801	-0.47736	0.633106	0.761554
MIR5585	0.240851	1.37217	4.99677	-0.274611	0.783615	NA
Metazoa_SRP	0	0	NA	NA	NA	NA
KPNA6	1071.89	-0.10867	0.0947285	1.14717	0.251311	0.397809
RP4L5.2	0	0	NA	NA	NA	NA
NEXN	53.3219	-3.02573	0.464604	6.5125	7.3908e-11	6.92006e-10
CCDC28B	27.8236	-0.622828	0.542603	1.14785	0.25103	0.397533
RP4L5.7	3.72019	-0.245421	1.44733	0.169568	0.86535	0.919747
IQCC	38.0449	-0.126085	0.490626	0.256987	0.797188	0.874761
DCDC2B	0.2456	1.38637	4.99576	-0.27751	0.781389	NA
TMEM234	86.3842	-0.306353	0.313207	0.978117	0.328017	0.486033
PTGIS	90.5928	-3.01286	0.368243	8.1817	2.79856e-16	4.2253e-15
MTMR9LP	6.16003	0.0785382	1.17613	-0.0667769	0.946759	0.967824
FAM167B	3.22616	1.07721	1.61468	-0.667133	0.504687	NA
LCK	0.240851	1.37217	4.99677	-0.274611	0.783615	NA
Metazoa_SRP	0	0	NA	NA	NA	NA
Y_RNA	0	0	NA	NA	NA	NA
HDAC1	2603.8	0.090425	0.0672875	-1.34386	0.178994	0.30691
TBX15	30.8382	-3.01156	0.606658	4.96417	6.89949e-07	4.0238e-06
RP4H24.9	0.240851	1.37217	4.99677	-0.274611	0.783615	NA
TSSK3	3.23089	-1.2189	1.59025	0.766487	0.443386	NA
LINC01146	23.7933	-2.9826	0.690385	4.3202	1.55891e-05	7.3794e-05
CAMK2B	8.6705	-2.98208	1.13651	2.62388	0.00869332	0.0235454
GAPDHP20	0	0	NA	NA	NA	NA
RP11N6.4	0	0	NA	NA	NA	NA
LRRC37A12P	0	0	NA	NA	NA	NA
RN7SL122P	0	0	NA	NA	NA	NA
RP1-27O5.3	0	0	NA	NA	NA	NA
ZBTB8B	0	0	NA	NA	NA	NA
KALRN	320.107	-2.98037	0.19186	15.5341	2.03889e-54	1.86595e-52
ZBTB8OS	289.647	-0.00634634	0.187851	0.0337839	0.97305	0.982408
Y_RNA	0	0	NA	NA	NA	NA
EDN1	103.721	-2.97943	0.330588	9.01253	2.01354e-19	3.81057e-18
IL2RG	55.9425	-2.97263	0.458534	6.48289	8.99798e-11	8.34171e-10
RP11B7.6	8.59109	2.19199	1.06976	-2.04904	0.0404583	0.0898033
PRELID3A	23.4087	-2.95623	0.693424	4.26323	2.01492e-05	9.34709e-05
YARS	2126.78	-0.0986324	0.0707793	1.39352	0.163463	0.285883
ATP5A1P5	10.6933	-2.95621	1.03797	2.84806	0.00439864	0.0129151
FNDC5	0	0	NA	NA	NA	NA
HPCA	1.26258	-3.82018	2.79462	1.36698	0.171632	NA
CC2D2A	87.3267	-2.95348	0.365077	8.09003	5.96508e-16	8.7185e-15
RNF19B	596.162	0.0340617	0.121229	-0.28097	0.778734	0.863507
RP54N9.2	0	0	NA	NA	NA	NA
RP4A2.1	0	0	NA	NA	NA	NA
RP4A2.2	0	0	NA	NA	NA	NA
RP1O3.2	0	0	NA	NA	NA	NA
TGM3	23.3274	-2.9514	0.704319	4.19043	2.78425e-05	0.000125919
Metazoa_SRP	0.242746	-1.48903	4.99399	0.298165	0.765577	NA
SYDE1	176.958	-2.93758	0.258701	11.3551	6.99619e-30	2.51722e-28
RP11M11.2	3.95632	2.00782	1.6038	-1.25191	0.210602	0.348355
NAV3	488.136	-2.93479	0.158885	18.4712	3.52259e-76	6.16316e-74
RP11M11.3	0.485492	-2.44785	4.43915	0.551423	0.581344	NA
ZNF362	56.3117	-0.65118	0.383021	1.70011	0.0891096	0.174312
RP11J8.7	0	0	NA	NA	NA	NA
A3GALT2	0	0	NA	NA	NA	NA
RP11J8.3	0.267171	-1.55885	4.98918	0.312446	0.754701	NA
PHC2	1659.62	-0.171084	0.0779021	2.19614	0.0280817	0.0658882
RN7SKP16	5.39312	0.490084	1.24017	-0.395175	0.692714	0.806351
RP11J8.5	0.967194	-0.0237234	3.0893	0.00767921	0.993873	NA
TLR12P	0	0	NA	NA	NA	NA
ZSCAN20	67.7399	-0.0868599	0.3462	0.250895	0.801895	0.878043
RP4O19.2	0	0	NA	NA	NA	NA
CSMD2	0	0	NA	NA	NA	NA
HSPD1P14	0	0	NA	NA	NA	NA
HMGB4	0	0	NA	NA	NA	NA
CSMD2-AS1	0	0	NA	NA	NA	NA
RNA5SP42	0	0	NA	NA	NA	NA
C1orf94	0	0	NA	NA	NA	NA
RP4M3.2	0	0	NA	NA	NA	NA
MIR552	0	0	NA	NA	NA	NA
SMIM12	411.075	-0.113868	0.152775	0.74533	0.456072	0.611454
GJB5	0	0	NA	NA	NA	NA
GJB4	0	0	NA	NA	NA	NA
RP1-34M23.5	0.2456	1.38637	4.99576	-0.27751	0.781389	NA
MOGAT3	8.39858	-2.93442	1.15683	2.53661	0.0111931	0.0294402
GJA4	0	0	NA	NA	NA	NA
RP5D16.2	0	0	NA	NA	NA	NA
DLGAP3	1.50154	-1.07671	2.38668	0.451133	0.651893	NA
RP11H3.1	9.0574	-0.248862	0.96495	0.257902	0.796483	0.874333
RP11H3.4	0	0	NA	NA	NA	NA
TMEM35B	0	0	NA	NA	NA	NA
ZMYM6	87.0726	0.263936	0.318282	-0.829252	0.406962	0.564968
RPL12P45	0	0	NA	NA	NA	NA
FCMR	8.40333	-2.93143	1.14517	2.55982	0.0104726	0.0277662
EFCAB14P1	0.2456	1.38637	4.99576	-0.27751	0.781389	NA
RAB3IL1	35.428	-2.91953	0.570726	5.11547	3.12963e-07	1.89712e-06
Y_RNA	0	0	NA	NA	NA	NA
ZMYM4	571.451	-0.165028	0.129351	1.27581	0.202022	0.336754
RN7SL503P	0	0	NA	NA	NA	NA
SNORA62	0	0	NA	NA	NA	NA
RPL5P4	6.72043	0.242938	1.10179	-0.220493	0.825487	0.893097
ZMYM4-AS1	0	0	NA	NA	NA	NA
Metazoa_SRP	0	0	NA	NA	NA	NA
COLCA1	87.3966	-2.91618	0.360054	8.09928	5.52837e-16	8.08682e-15
RP4D4.3	0	0	NA	NA	NA	NA
DCDC1	35.3037	-2.91189	0.576614	5.04999	4.41842e-07	2.63188e-06
RP4D4.2	0.51277	-0.1002	4.11319	0.0243607	0.980565	NA
TFAP2E	2.46332	3.0916	2.18879	-1.41247	0.157812	NA
PSMB2	1424.59	-0.140995	0.0846477	1.66566	0.0957803	0.185269
PLEKHG5	24.8404	-2.90979	0.667682	4.35804	1.31231e-05	6.29386e-05
CLSPN	487.774	-0.0778609	0.133445	0.583469	0.559578	0.701679
RP11D7.3	3.47459	-0.469104	1.4971	0.313343	0.75402	NA
AGO4	126.668	-0.439257	0.255647	1.71822	0.0857564	0.168883
SPINK5	12.4395	-2.90819	0.944653	3.07858	0.00207987	0.0065963
RP4D17.4	0	0	NA	NA	NA	NA
RP4D17.5	0.2456	1.38637	4.99576	-0.27751	0.781389	NA
SLC51B	99.3284	-2.90778	0.33968	8.56034	1.12534e-17	1.89103e-16
RP4N4.8	0.486451	2.37633	4.06762	-0.584206	0.559082	NA
RP4N4.4	0.242746	-1.48903	4.99399	0.298165	0.765577	NA
TEKT2	1.26829	-0.660274	2.57716	0.256202	0.797795	NA
ADPRHL2	326.78	0.00352782	0.163336	-0.0215985	0.982768	0.988177
COL8A2	0.240851	1.37217	4.99677	-0.274611	0.783615	NA
TRAPPC3	710.606	0.0536971	0.117087	-0.458607	0.646516	0.771651
PDZK1	66.0248	-2.90467	0.41081	7.0706	1.5427e-12	1.7026e-11
RN7SL131P	0	0	NA	NA	NA	NA
ADGRF5	8.24185	-2.89625	1.22291	2.36832	0.017869	0.0445939
UBE2V2P4	0	0	NA	NA	NA	NA
SH3D21	82.1614	0.478646	0.32994	-1.45071	0.146862	0.26277
FAM131B	14.3063	-2.88917	0.881437	3.2778	0.00104619	0.00355286
RP11J15.5	16.535	0.602054	0.705528	-0.853337	0.393472	0.551646
BTBD16	10.252	-2.88854	1.04753	2.75748	0.00582481	0.016513
LSM10	342.882	-0.350851	0.160317	2.18848	0.028635	0.0669788
RNU4-27P	0	0	NA	NA	NA	NA
OSCP1	22.872	-0.502476	0.602644	0.833786	0.404401	0.56233
SNORA63	0	0	NA	NA	NA	NA
AP1M2	251.273	-2.88654	0.214716	13.4435	3.36006e-41	1.979e-39
CSF3R	156.852	0.464961	0.229436	-2.02654	0.0427097	0.0940008
FTLP18	0	0	NA	NA	NA	NA
RP4N24.1	0	0	NA	NA	NA	NA
GRIK3	0.485492	-2.44785	4.43915	0.551423	0.581344	NA
MIR4255	0.267171	-1.55885	4.98918	0.312446	0.754701	NA
RNU6P	0	0	NA	NA	NA	NA
RP50C18.1	0	0	NA	NA	NA	NA
RNA5SP43	0	0	NA	NA	NA	NA
RPS29P6	0	0	NA	NA	NA	NA
CAPN12	16.2905	-2.88653	0.831416	3.47182	0.000516945	0.00186183
ZC3H12A	240.215	0.00900608	0.194216	-0.0463715	0.963014	0.976641
HTR1D	26.5228	-2.88514	0.643067	4.48653	7.23932e-06	3.63719e-05
MIR5581	1.72082	0.358896	2.11914	-0.169359	0.865514	NA
SNIP1	211.248	0.30493	0.199013	-1.53221	0.12547	0.230958
FTH1P1	0	0	NA	NA	NA	NA
RP3B22.5	1.74999	0.332099	2.08388	-0.159366	0.873381	NA
AC010091.1	18.2809	-2.87963	0.780581	3.68909	0.000225058	0.000867845
GNL2	973.358	0.0651302	0.0995893	-0.653989	0.513119	0.661977
RSPO1	0.240851	1.37217	4.99677	-0.274611	0.783615	NA
MYO1A	12.1873	-2.8796	0.951031	3.02787	0.00246287	0.00767486
TNIP3	8.05339	-2.87289	1.21418	2.3661	0.0179764	0.0448116
EPHA10	0	0	NA	NA	NA	NA
Y_RNA	0	0	NA	NA	NA	NA
ACTN4P2	0	0	NA	NA	NA	NA
RP11P14.2	0.240851	1.37217	4.99677	-0.274611	0.783615	NA
FAM177B	16.1794	-2.86924	0.823169	3.4856	0.000491038	0.00177894
RP11P14.9	0.989724	1.47427	3.15721	-0.466954	0.640533	NA
ANK1	26.194	-2.86652	0.660438	4.34034	1.42265e-05	6.78294e-05
C1orf122	714.628	0.278286	0.124603	-2.23339	0.0255234	0.0606271
MTF1	428.416	-0.0422927	0.143123	0.295498	0.767613	0.855642
RP11P14.8	0	0	NA	NA	NA	NA
RP11P14.10	0.994473	1.48584	2.9396	-0.505457	0.613238	NA
INPP5B	115.252	0.358254	0.26976	-1.32805	0.184162	0.313602
SNORA63	0	0	NA	NA	NA	NA
RNU6P	0	0	NA	NA	NA	NA
Metazoa_SRP	0	0	NA	NA	NA	NA
ZNF469	335.885	-2.86149	0.186111	15.3752	2.40068e-53	2.13147e-51
RNU6P	0	0	NA	NA	NA	NA
MST1R	17.9893	-2.85379	0.78283	3.64549	0.000266887	0.00101575
RASSF9	21.9427	-2.85269	0.717595	3.97534	7.0278e-05	0.000297834
POU3F1	0	0	NA	NA	NA	NA
RP5C9.2	0	0	NA	NA	NA	NA
RP5C9.3	0	0	NA	NA	NA	NA
MIR3659	0	0	NA	NA	NA	NA
LINC01343	0	0	NA	NA	NA	NA
RP11N22.2	0	0	NA	NA	NA	NA
RNU6P	0	0	NA	NA	NA	NA
RP11N22.1	0	0	NA	NA	NA	NA
RP11L9.1	2.67404	1.39262	1.85242	-0.751785	0.452181	NA
OR7E14P	23.9656	-2.8523	0.675261	4.22399	2.4001e-05	0.000109967
RP5K19.7	0	0	NA	NA	NA	NA
RP5K19.4	15.0992	1.18002	0.754693	-1.56358	0.117916	0.219853
MYCBP	239.274	0.374938	0.199333	-1.88096	0.0599768	0.125231
RP5K19.6	0	0	NA	NA	NA	NA
GJA9	0	0	NA	NA	NA	NA
CXCL5	429.109	-2.84892	0.163533	17.4211	5.70384e-68	7.83006e-66
RNU6P	0	0	NA	NA	NA	NA
Y_RNA	0	0	NA	NA	NA	NA
EIF1P2	0	0	NA	NA	NA	NA
AKIRIN1	868.06	0.0335205	0.103022	-0.325374	0.744898	0.843214
NDUFS5	1186.16	-0.190172	0.0925821	2.05409	0.0399671	0.089023
MACF1	2411.83	0.176336	0.0858022	-2.05515	0.0398644	0.0888165
RNU6P	0	0	NA	NA	NA	NA
RNA5SP44	0	0	NA	NA	NA	NA
RP11A14.1	0	0	NA	NA	NA	NA
RP11K8.1	0	0	NA	NA	NA	NA
HSPE1P8	0.242746	-1.48903	4.99399	0.298165	0.765577	NA
BMP8A	1.75949	0.342058	2.25338	-0.151798	0.879346	NA
OXCT2P1	1.26639	0.473269	2.5771	-0.183644	0.854293	NA
HABP2	35.8952	-2.84804	0.550194	5.17643	2.26172e-07	1.39711e-06
PPIEL	2.50836	0.497729	1.78885	-0.27824	0.780828	NA
CYP2C18	23.8986	-2.84432	0.676825	4.20244	2.6405e-05	0.000119904
RP11-69E11.8	2.23548	-0.378743	1.84468	0.205316	0.837325	NA
SNORA55	1.72271	-0.459203	2.11767	0.216843	0.828331	NA
HEYL	0	0	NA	NA	NA	NA
RP1F13.3	0	0	NA	NA	NA	NA
NT5C1A	0	0	NA	NA	NA	NA
HPCAL4	0.486451	2.37633	4.06762	-0.584206	0.559082	NA
PPIE	493.909	-0.10315	0.132873	0.776307	0.437568	0.594959
RP1F13.4	0	0	NA	NA	NA	NA
RNU7P	0	0	NA	NA	NA	NA
BMP8B	54.7367	0.502456	0.386992	-1.29836	0.194163	0.326798
OXCT2	3.98736	-0.422539	1.39818	0.302206	0.762495	0.852513
RP1J21.25	1.94295	2.7516	2.33526	-1.17829	0.238683	NA
RP1J21.24	0	0	NA	NA	NA	NA
TRIT1	244.296	-0.398222	0.18979	2.09822	0.0358855	0.081219
Y_RNA	0.2456	1.38637	4.99576	-0.27751	0.781389	NA
MYCL	14.145	0.291067	0.750157	-0.388008	0.69801	0.810666
RP1J21.5	0	0	NA	NA	NA	NA
Y_RNA	0	0	NA	NA	NA	NA
HAVCR1	109.272	-2.84132	0.317323	8.95402	3.42772e-19	6.40535e-18
RP3P20.2	1.79313	-1.43196	2.26965	0.630918	0.528094	NA
CRB3	51.3652	-2.83671	0.478892	5.92347	3.15209e-09	2.43306e-08
GJB7	19.7647	-2.83424	0.741508	3.82226	0.000132232	0.000533412
RP11D7.3	0	0	NA	NA	NA	NA
CTCC2.1	11.72	-2.82275	1.00079	2.82052	0.00479465	0.013938
RNU67P	0	0	NA	NA	NA	NA
TMCO2	0.267171	-1.55885	4.98918	0.312446	0.754701	NA
RP1-39G22.7	27.0771	-0.243101	0.548786	0.44298	0.65778	0.78021
ZMPSTE24	1009.47	-0.142909	0.0989494	1.44426	0.148665	0.265101
RP1-39G22.4	0	0	NA	NA	NA	NA
COL9A2	19.768	-0.403636	0.644227	0.626543	0.530959	0.677136
RP1H13.1	0	0	NA	NA	NA	NA
WDR72	140.463	-2.81247	0.279736	10.054	8.81996e-24	2.21069e-22
RP1H13.2	0	0	NA	NA	NA	NA
ZFP69B	60.0514	0.0632622	0.372364	-0.169893	0.865094	0.919578
RP1H13.5	48.3394	0.136948	0.413981	-0.330808	0.740789	0.840734
RP11D10.7	0.267171	-1.55885	4.98918	0.312446	0.754701	NA
ZFP69	79.2889	-0.0683367	0.323233	0.211416	0.832563	0.898465
RP11D10.3	6.36794	2.01069	1.20009	-1.67545	0.0938453	0.182119
C11orf53	29.1797	-2.81109	0.619789	4.53557	5.74493e-06	2.92758e-05
RP11D10.5	0.2456	1.38637	4.99576	-0.27751	0.781389	NA
RP11D10.6	0.2456	1.38637	4.99576	-0.27751	0.781389	NA
ZNF684	43.0128	0.476992	0.437242	-1.09091	0.275313	0.426237
RP1-63P18.2	0.267171	-1.55885	4.98918	0.312446	0.754701	NA
GTF2F2P2	0	0	NA	NA	NA	NA
RIMS3	7.88344	0.866462	1.0299	-0.84131	0.400174	0.558495
RP4H11.3	1.94959	1.56445	2.16194	-0.723636	0.469289	NA
NFYC-AS1	19.0948	0.499855	0.651396	-0.767359	0.442868	0.600564
NFYC	292.382	-0.198569	0.171036	1.16098	0.245651	0.390895
MIR30E	0	0	NA	NA	NA	NA
MIR30C1	0	0	NA	NA	NA	NA
KCNQ4	0.970048	1.53048	2.9636	-0.516424	0.605558	NA
RN7SL326P	0	0	NA	NA	NA	NA
NOSTRIN	27.1806	-2.80396	0.63423	4.42105	9.82227e-06	4.82224e-05
RP56H13.4	0	0	NA	NA	NA	NA
RP11A7.1	0	0	NA	NA	NA	NA
UBE2V1P8	0	0	NA	NA	NA	NA
CLDN10-AS1	11.5749	-2.79995	0.986423	2.83849	0.00453282	0.0132654
SLFNL1-AS1	17.5672	0.904408	0.689418	-1.31184	0.189573	0.320675
SLFNL1	0.483597	-0.051423	4.20097	0.0122407	0.990234	NA
GCGR	19.1129	-2.77942	0.750311	3.70436	0.000211922	0.000822344
RPL23AP17	0	0	NA	NA	NA	NA
RP11E6.1	1.287	-3.84406	2.77867	1.38342	0.166537	NA
RP11E6.2	0	0	NA	NA	NA	NA
FOXO6	0.486451	2.37633	4.06762	-0.584206	0.559082	NA
RP11E6.4	0	0	NA	NA	NA	NA
RNA5SP45	0	0	NA	NA	NA	NA
EDN2	0	0	NA	NA	NA	NA
HIVEP3	61.7324	-0.015148	0.37855	0.040016	0.96808	0.979164
RP11B10.3	0	0	NA	NA	NA	NA
RP11B10.4	0	0	NA	NA	NA	NA
HNRNPFP1	0	0	NA	NA	NA	NA
RP11C21.1	0	0	NA	NA	NA	NA
GUCA2B	0.2456	1.38637	4.99576	-0.27751	0.781389	NA
GUCA2A	0	0	NA	NA	NA	NA
FOXJ3	653.065	0.0650214	0.116897	-0.556227	0.578055	0.716686
RP11A3.1	0	0	NA	NA	NA	NA
RIMKLA	0.483597	-0.051423	4.20097	0.0122407	0.990234	NA
RP11D18.2	0	0	NA	NA	NA	NA
ZMYND12	1.21565	1.94825	2.72083	-0.716052	0.47396	NA
PPCS	415.722	0.310652	0.151657	-2.04838	0.0405223	0.0899231
CCDC30	9.38715	0.718297	0.927984	-0.774041	0.438907	0.596416
RP11G10.2	0	0	NA	NA	NA	NA
TMSB4XP1	6.45895	-0.283834	1.10608	0.256614	0.797477	0.87494
RNU6P	0	0	NA	NA	NA	NA
RP11G10.4	0.240851	1.37217	4.99677	-0.274611	0.783615	NA
RP11O12.3	15.2802	-2.7773	0.849524	3.26924	0.00107836	0.00364753
RP5D16.3	0.755516	-1.06057	3.27082	0.324253	0.745747	NA
YBX1	10587.8	0.00987986	0.0450499	-0.219309	0.826409	0.893718
CLDN19	0	0	NA	NA	NA	NA
RASL10B	156.578	-2.77583	0.264683	10.4874	9.87029e-26	2.73943e-24
C1orf50	7.6023	1.46578	1.06449	-1.37699	0.168516	0.292685
RP5D16.12	0	0	NA	NA	NA	NA
RP5D16.9	0	0	NA	NA	NA	NA
RP5D16.11	2.67311	4.83466	2.18437	-2.2133	0.0268769	NA
SVBP	177.351	0.398936	0.219044	-1.82125	0.0685682	0.139992
ERMAP	99.7497	-0.22749	0.28689	0.79295	0.427807	0.584806
RP11M1.3	9.53173	-1.54133	0.967216	1.59358	0.111031	0.209412
ZNF691	77.5244	-0.385814	0.331487	1.16389	0.244469	0.389536
RP11M1.7	0	0	NA	NA	NA	NA
RP11M1.6	0	0	NA	NA	NA	NA
ATP6V1E1P1	31.7664	-0.0587652	0.505539	0.116243	0.90746	0.944508
SLC2A1	2287.13	-0.0668252	0.0712776	0.937534	0.348484	0.506919
SLC2A1-AS1	6.00359	0.398845	1.1687	-0.341271	0.732899	0.835152
RNU6P	0	0	NA	NA	NA	NA
U6	0	0	NA	NA	NA	NA
RP3B19.1	0	0	NA	NA	NA	NA
FAM183A	0.991619	-0.0776863	2.86449	0.0271204	0.978364	NA
EBNA1BP2	1603.34	-0.107548	0.0883852	1.21682	0.223675	0.364206
CFAP57	7.15642	1.09237	1.07784	-1.01348	0.31083	0.46669
RNA5SP46	0	0	NA	NA	NA	NA
TMEM125	0	0	NA	NA	NA	NA
C1orf210	0	0	NA	NA	NA	NA
TIE1	0	0	NA	NA	NA	NA
MPL	0	0	NA	NA	NA	NA
RP1-92O14.3	3.46699	-0.902735	1.55374	0.581007	0.561236	NA
FSTL4	11.3858	-2.76851	0.969206	2.85647	0.00428384	0.0126175
TRIM15	24.5666	-2.76183	0.669203	4.12705	3.67444e-05	0.000163079
EHF	528.006	-2.75582	0.149436	18.4415	6.0975e-76	1.05647e-73
RP1-92O14.6	2.66836	4.83243	2.19223	-2.20435	0.0274999	NA
CDC42EP1	257.536	-2.75159	0.211483	13.011	1.05991e-38	5.61283e-37
SZT2-AS1	0.752662	-3.07517	3.41229	0.901204	0.36748	NA
MIR6735	0	0	NA	NA	NA	NA
AGMAT	137.242	-2.74923	0.283841	9.68582	3.4641e-22	7.8056e-21
HYI-AS1	5.89381	0.700776	1.21005	-0.579129	0.562502	0.703858
TDO2	18.6085	-2.7419	0.807571	3.39524	0.000685674	0.00240403
RP13K5.4	18.6471	-2.73958	0.755706	3.6252	0.00028874	0.00109148
NEURL3	20.5865	-2.73926	0.758609	3.6109	0.000305136	0.00115077
ST3GAL3	109.482	0.256246	0.272921	-0.938902	0.347781	0.506199
RP11I16.4	0	0	NA	NA	NA	NA
U6	0.240851	1.37217	4.99677	-0.274611	0.783615	NA
RP11I16.3	0	0	NA	NA	NA	NA
MIR6079	0	0	NA	NA	NA	NA
SHMT1P1	0	0	NA	NA	NA	NA
ARTN	27.0902	0.59669	0.560457	-1.06465	0.287034	0.439353
RP11-7O11.3	5.29975	-0.498734	1.23739	0.403055	0.686908	0.802314
SLC38A5	300.5	-2.7277	0.192175	14.1938	1.00073e-45	6.86886e-44
TPRXL	50.0155	-2.72715	0.471469	5.78437	7.27858e-09	5.38307e-08
HFE	92.1968	-2.72247	0.362916	7.50165	6.30175e-14	7.76664e-13
LINC01510	29.612	-2.72104	0.612996	4.43892	9.0411e-06	4.46946e-05
CCDC24	51.8986	0.63962	0.398666	-1.6044	0.108626	0.205746
ESRP2	114.352	-2.71815	0.30639	8.87154	7.21414e-19	1.30837e-17
BCL11B	45.8842	-2.71049	0.483087	5.61076	2.01441e-08	1.4131e-07
RP58O20.5	0	0	NA	NA	NA	NA
KRT8P47	0	0	NA	NA	NA	NA
RN7SL479P	0	0	NA	NA	NA	NA
KLF17	0	0	NA	NA	NA	NA
RP11P14.1	0.483597	-0.051423	4.20097	0.0122407	0.990234	NA
KLF18	0	0	NA	NA	NA	NA
RP4G8.3	0	0	NA	NA	NA	NA
Y_RNA	0	0	NA	NA	NA	NA
OOSP1P1	0	0	NA	NA	NA	NA
RP5H21.1	0	0	NA	NA	NA	NA
RP5H21.5	0	0	NA	NA	NA	NA
DMAP1	350.461	-0.345803	0.159257	2.17136	0.0299043	0.0694976
ERI3	565.012	0.044821	0.126004	-0.35571	0.722058	0.827023
ERI3-IT1	4.91429	2.42622	1.42174	-1.70651	0.0879137	0.17237
RNU6P	0	0	NA	NA	NA	NA
GBP1	139.237	-2.70891	0.279725	9.68419	3.51983e-22	7.92117e-21
MIR5584	0	0	NA	NA	NA	NA
FIBCD1	118.74	-2.70295	0.299583	9.02238	1.84039e-19	3.49401e-18
C1orf228	29.8871	1.22699	0.536186	-2.28837	0.0221158	0.0535811
RNU5F-1	0	0	NA	NA	NA	NA
RNU5D-1	0	0	NA	NA	NA	NA
PART1	34.7087	-2.70188	0.551187	4.90193	9.4902e-07	5.4248e-06
RP11F19.2	1.48757	0.938681	2.29801	-0.408476	0.682924	NA
RPS8	6677	0.053017	0.0554506	-0.956113	0.339015	0.497007
SNORD55	0	0	NA	NA	NA	NA
SNORD46	5.76938	0.0480694	1.19131	-0.0403501	0.967814	0.979002
SNORD38A	0	0	NA	NA	NA	NA
SNORD38B	0	0	NA	NA	NA	NA
SNORD38B	0	0	NA	NA	NA	NA
RPS15AP11	0.242746	-1.48903	4.99399	0.298165	0.765577	NA
BEST4	2.00034	0.660979	2.00841	-0.329105	0.742076	NA
ABCA4	262.947	-2.70133	0.205345	13.1551	1.59158e-39	8.7395e-38
TCTEX1D4	2.23833	0.257012	1.84471	-0.139324	0.889194	NA
CACNA1I	14.5716	-2.69977	0.850637	3.17382	0.00150445	0.00493264
PTCH2	5.42136	1.34835	1.24125	-1.08628	0.277356	0.428489
RNU5E-6P	0	0	NA	NA	NA	NA
RP5O7.1	1.466	2.27658	2.5914	-0.878515	0.379664	NA
EIF2B3	407.239	0.32188	0.146868	-2.19163	0.0284062	0.0665359
RNA5SP47	0	0	NA	NA	NA	NA
CCNB1IP1P1	0	0	NA	NA	NA	NA
RP5O7.4	0	0	NA	NA	NA	NA
MRPS17P1	0	0	NA	NA	NA	NA
CLDN18	25.5058	-2.69754	0.642814	4.19645	2.7113e-05	0.000122869
KRT7	337.025	-2.66433	0.188109	14.1637	1.53597e-45	1.04622e-43
ZSWIM5	156.009	0.21971	0.234876	-0.935429	0.349567	0.50797
OSTCP5	0.491199	2.38878	4.41842	-0.540641	0.588755	NA
LINC01144	4.40342	2.2677	1.47329	-1.53921	0.123754	0.228387
HPDL	20.2436	0.727182	0.645521	-1.1265	0.259952	0.4083
MUTYH	132.285	0.0290728	0.254226	-0.114358	0.908954	0.945511
RP1E24.8	12.4817	-2.66158	0.917701	2.90027	0.00372842	0.0111602
TESK2	10.8278	1.35683	0.889119	-1.52603	0.127001	0.233367
RP11L19.1	0	0	NA	NA	NA	NA
CCDC163P	8.10391	0.0567956	1.05352	-0.0539105	0.957006	0.973052
SPTSSB	365.212	-2.65502	0.184007	14.4289	3.40507e-47	2.48028e-45
PRDX1	15223.5	1.29608	0.0446534	-29.0252	3.16106650479894e	3.13402182470232e
HMGB1P48	0	0	NA	NA	NA	NA
AKR1A1	596.78	0.120707	0.123209	-0.979691	0.327239	0.485175
AL355480.3	0.267171	-1.55885	4.98918	0.312446	0.754701	NA
AL355480.1	1.21754	0.570972	2.61398	-0.21843	0.827094	NA
ANO7	10.6087	-2.65138	0.990664	2.67636	0.00744258	0.0205128
AL355480.2	0	0	NA	NA	NA	NA
AL355480.4	0	0	NA	NA	NA	NA
CCDC17	4.71848	1.03472	1.32377	-0.781647	0.434422	0.591673
GPBP1L1	771.394	0.0925001	0.111958	-0.826205	0.408688	0.566606
RPS15AP10	2.53657	-0.660442	1.90276	0.347098	0.728518	NA
RP11N6.2	5.93125	-0.287029	1.16548	0.246274	0.80547	0.880494
TMEM69	236.103	0.40944	0.188632	-2.17057	0.0299637	0.0695903
IPP	136.392	0.608266	0.263351	-2.30971	0.0209042	0.0511057
RP11N6.7	9.99855	0.213231	0.906441	-0.23524	0.814023	0.885746
RP11I5.1	0.240851	1.37217	4.99677	-0.274611	0.783615	NA
AMER1	143.484	-2.65076	0.274285	9.66428	4.27611e-22	9.53894e-21
TMA16P2	0	0	NA	NA	NA	NA
TRIM15	15.9008	-2.65032	0.813094	3.25955	0.00111588	0.00376232
PIK3R3	0	0	NA	NA	NA	NA
RP4D7.4	0.242746	-1.48903	4.99399	0.298165	0.765577	NA
RP4D7.3	0	0	NA	NA	NA	NA
RP4D7.5	1.50724	0.887306	2.38177	-0.372541	0.70949	NA
KRT80	270.914	-2.64989	0.202591	13.08	4.28383e-39	2.30964e-37
RP11N21.2	0	0	NA	NA	NA	NA
NOSTRIN	38.8911	-2.64433	0.545514	4.84742	1.2508e-06	7.03271e-06
LURAP1	6.74607	0.0403833	1.10699	-0.0364803	0.970899	0.981014
HNF4G	211.672	-2.63069	0.22605	11.6377	2.65119e-31	1.02631e-29
PCED1B	338.159	-2.62326	0.184148	14.2454	4.79033e-46	3.33938e-44
UQCRH	2248.53	0.151684	0.0788668	-1.92329	0.0544434	0.115309
NSUN4	338.276	0.048252	0.162297	-0.297307	0.766232	0.854907
RP4I14.3	0.242746	-1.48903	4.99399	0.298165	0.765577	NA
FAAH	32.5033	1.15326	0.54722	-2.10748	0.0350758	0.0795986
FAAHP1	1.73031	0.36956	2.11591	-0.174658	0.861349	NA
LINC01398	0	0	NA	NA	NA	NA
DMBX1	0	0	NA	NA	NA	NA
RP11-49P4.7	0	0	NA	NA	NA	NA
MKNK1-AS1	0.2456	1.38637	4.99576	-0.27751	0.781389	NA
KNCN	0	0	NA	NA	NA	NA
PPP1R1C	15.7259	-2.62288	0.83258	3.1503	0.00163102	0.00530283
CYP2B6	24.4237	-2.6205	0.671919	3.90003	9.61813e-05	0.000397419
ATPAF1	489.284	0.116183	0.134184	-0.865845	0.386575	0.544842
NENFP1	0.481702	2.36376	4.45345	-0.53077	0.595578	NA
TEX38	0.73205	2.96536	3.44744	-0.860164	0.389699	NA
EFCAB14-AS1	0	0	NA	NA	NA	NA
EFCAB14	1100.74	0.0368919	0.0925832	-0.398473	0.690281	0.80478
RP11-8J9.5	0	0	NA	NA	NA	NA
CYP4B1	0	0	NA	NA	NA	NA
CYP4Z2P	0	0	NA	NA	NA	NA
RP11M5.1	0	0	NA	NA	NA	NA
CYP4A11	0	0	NA	NA	NA	NA
CYP4A26P	0	0	NA	NA	NA	NA
CYP4A43P	0	0	NA	NA	NA	NA
CYP4A27P	0	0	NA	NA	NA	NA
CYP4A44P	0	0	NA	NA	NA	NA
CYP4X1	0.509916	-2.51021	3.99527	0.628295	0.52981	NA
CYP4Z1	0	0	NA	NA	NA	NA
RP11J23.2	0	0	NA	NA	NA	NA
CYP4A22-AS1	0.970048	1.53048	2.9636	-0.516424	0.605558	NA
CYP4A22	0	0	NA	NA	NA	NA
MTND1P34	0.240851	1.37217	4.99677	-0.274611	0.783615	NA
LINC00853	1.26829	-0.660274	2.57716	0.256202	0.797795	NA
RP11L17.2	13.9214	-2.61924	0.862335	3.03738	0.00238646	0.0074691
TAL1	0	0	NA	NA	NA	NA
RP1-18D14.7	0	0	NA	NA	NA	NA
STIL	335.14	-0.350923	0.167707	2.09248	0.036396	0.0822286
HAS2-AS1	22.5561	-2.618	0.680541	3.84694	0.000119602	0.000486934
LINC01389	6.85249	2.5178	1.21316	-2.07541	0.0379484	0.0853038
FOXE3	0.242746	-1.48903	4.99399	0.298165	0.765577	NA
LINC01508	36.2922	-2.61379	0.545051	4.79549	1.62279e-06	8.94942e-06
TNFSF15	27.7057	-2.60986	0.637396	4.09458	4.22943e-05	0.000185725
RP4O22.3	0	0	NA	NA	NA	NA
RPL21P24	0	0	NA	NA	NA	NA
ATP6V0E1P4	0	0	NA	NA	NA	NA
RP11D5.1	0	0	NA	NA	NA	NA
TRABD2B	0.242746	-1.48903	4.99399	0.298165	0.765577	NA
RP11D5.2	0	0	NA	NA	NA	NA
RP11M19.1	0	0	NA	NA	NA	NA
RP4M8.2	0	0	NA	NA	NA	NA
RP11P11.3	0	0	NA	NA	NA	NA
CYP46A4P	0	0	NA	NA	NA	NA
SKINT1L	0	0	NA	NA	NA	NA
AL356289.1	0	0	NA	NA	NA	NA
RP54N4.2	0	0	NA	NA	NA	NA
SLC5A9	0	0	NA	NA	NA	NA
RP54N4.4	0.242746	-1.48903	4.99399	0.298165	0.765577	NA
RP54N4.5	0	0	NA	NA	NA	NA
SPATA6	87.4277	0.0558763	0.310445	-0.179988	0.857162	0.915271
PPP1R8P1	0	0	NA	NA	NA	NA
RNU6P	0	0	NA	NA	NA	NA
RP11A14.1	23.1035	0.776004	0.639628	-1.21321	0.225049	0.365976
RNU4-61P	0	0	NA	NA	NA	NA
RP11A14.2	0	0	NA	NA	NA	NA
AGBL4	0.242746	-1.48903	4.99399	0.298165	0.765577	NA
BEND5	1.72746	-0.452627	2.11589	0.213918	0.830611	NA
RP11A19.1	0	0	NA	NA	NA	NA
RP11A19.2	0	0	NA	NA	NA	NA
AGBL4-IT1	0	0	NA	NA	NA	NA
RP5E3.1	0	0	NA	NA	NA	NA
ZNF859P	0	0	NA	NA	NA	NA
RP11-93G23.2	0	0	NA	NA	NA	NA
MTND2P29	0	0	NA	NA	NA	NA
ELAVL4	0	0	NA	NA	NA	NA
RP11I2.1	0	0	NA	NA	NA	NA
RP11C20.2	0	0	NA	NA	NA	NA
RP11C20.3	0	0	NA	NA	NA	NA
RP11G22.1	0	0	NA	NA	NA	NA
HMGB1P45	0	0	NA	NA	NA	NA
FCF1P6	0.509916	-2.51021	3.99527	0.628295	0.52981	NA
DMRTA2	0	0	NA	NA	NA	NA
FAF1	597.163	-0.255949	0.121358	2.10904	0.0349415	0.0793429
RP5O15.3	0	0	NA	NA	NA	NA
RNU66P	0	0	NA	NA	NA	NA
PHBP12	0	0	NA	NA	NA	NA
MRPS6P2	0	0	NA	NA	NA	NA
CDKN2C	378.102	-0.106589	0.159147	0.669755	0.503014	0.65262
MIR4421	0	0	NA	NA	NA	NA
MIR6500	0	0	NA	NA	NA	NA
C1orf185	0	0	NA	NA	NA	NA
Y_RNA	0	0	NA	NA	NA	NA
CFL1P2	0	0	NA	NA	NA	NA
LINC01562	0	0	NA	NA	NA	NA
FMN2	56.6207	-2.59721	0.427969	6.06869	1.28959e-09	1.04419e-08
RP11A18.5	2.03588	-1.67969	2.13165	0.787973	0.430713	NA
RP11A18.6	0	0	NA	NA	NA	NA
SELL	35.899	-2.59134	0.534884	4.84468	1.26814e-06	7.11674e-06
TTC39A-AS1	1.23815	-3.79573	2.84905	1.33228	0.182769	NA
HRASLS2	54.5788	-2.59022	0.44166	5.86475	4.4982e-09	3.41305e-08
RP11F13.3	0	0	NA	NA	NA	NA
RNU6P	0	0	NA	NA	NA	NA
RP11A20.1	0	0	NA	NA	NA	NA
RP11G24.1	1.23532	1.90204	2.73107	-0.696443	0.486152	NA
RNU61P	0	0	NA	NA	NA	NA
CALR4P	0	0	NA	NA	NA	NA
OSBPL9	796.879	0.246011	0.108706	-2.26309	0.02363	0.0567196
GAPDHP51	0	0	NA	NA	NA	NA
SLC25A6P3	0	0	NA	NA	NA	NA
SNORA26	0	0	NA	NA	NA	NA
CYP2B7P	28.8307	-2.58526	0.63252	4.08725	4.36523e-05	0.000191123
RP4D16.3	0.491199	2.38878	4.41842	-0.540641	0.588755	NA
RP4D16.6	0	0	NA	NA	NA	NA
TSEN15P2	0	0	NA	NA	NA	NA
RAB3B	1367.89	-0.140677	0.0879999	1.5986	0.109909	0.207713
RNA5SP48	0	0	NA	NA	NA	NA
RP11-91A18.1	0	0	NA	NA	NA	NA
RN7SL290P	0	0	NA	NA	NA	NA
CHRM3	23.7726	-2.58155	0.656829	3.93032	8.48318e-05	0.000353799
KTI12	226.513	-0.385821	0.19339	1.99504	0.0460384	0.100256
RP11-91A18.4	1.01794	-1.67404	2.92557	0.572211	0.567179	NA
TXNDC12-AS1	0	0	NA	NA	NA	NA
TSPAN8	532.753	-2.57923	0.143953	17.9172	8.6643e-72	1.32156e-69
MYO7A	50.765	-2.5743	0.450135	5.71896	1.07177e-08	7.76568e-08
RN7SL788P	0	0	NA	NA	NA	NA
RP4M22.1	0.996367	-0.0670583	2.69798	0.024855	0.980171	NA
RP4M22.2	0	0	NA	NA	NA	NA
PDCL3P6	0	0	NA	NA	NA	NA
RP4M22.4	0	0	NA	NA	NA	NA
DNAJC19P7	0	0	NA	NA	NA	NA
ANAPC10P1	0.727302	2.95721	3.45536	-0.855832	0.392091	NA
PLEKHA4	113.013	-2.57179	0.317341	8.10418	5.31021e-16	7.77408e-15
RP11O18.6	0.508022	-0.112762	4.12698	0.0273232	0.978202	NA
PLA2G12AP1	1.26639	0.473269	2.5771	-0.183644	0.854293	NA
MNX1	13.3972	-2.56144	0.886142	2.89055	0.00384567	0.0114766
PRPF38A	439.18	-0.0541612	0.1418	0.381955	0.702495	0.813703
ZCCHC11	265.449	0.229478	0.178949	-1.28236	0.199715	0.334
RP11-25O10.2	0	0	NA	NA	NA	NA
EEF1GP7	0	0	NA	NA	NA	NA
GPX7	5.44005	-0.578217	1.21969	0.47407	0.63545	0.763138
FAM159A	3.67137	1.94582	1.56489	-1.24342	0.213713	0.352359
PDGFB	13.3823	-2.5555	0.868783	2.94147	0.00326654	0.00991405
NDUFS5P3	0.267171	-1.55885	4.98918	0.312446	0.754701	NA
RN7SL62P	0	0	NA	NA	NA	NA
FER1L6	55.0855	-2.54869	0.446587	5.70705	1.14954e-08	8.26536e-08
RNU2-30P	0	0	NA	NA	NA	NA
RPS13P2	77.678	0.114765	0.327629	-0.350291	0.726121	0.830291
RNU6P	0	0	NA	NA	NA	NA
ZYG11A	141.578	-0.15963	0.240751	0.66305	0.507298	0.656461
RP4H13.2	0	0	NA	NA	NA	NA
ST18	13.2988	-2.53948	0.923731	2.74916	0.00597484	0.0168954
RP4H13.6	0.267171	-1.55885	4.98918	0.312446	0.754701	NA
RP4H13.4	0	0	NA	NA	NA	NA
TMEM163	41.4367	-2.5394	0.495419	5.12578	2.96315e-07	1.80418e-06
MIR1273F	0	0	NA	NA	NA	NA
MIR5095	0	0	NA	NA	NA	NA
MIR1273G	0	0	NA	NA	NA	NA
RP4H13.5	0	0	NA	NA	NA	NA
RP11A14.2	23.0571	0.66152	0.597528	-1.1071	0.268253	0.418246
TUBBP10	0.481702	2.36376	4.45345	-0.53077	0.595578	NA
AL445183.1	0	0	NA	NA	NA	NA
PODN	0.2456	1.38637	4.99576	-0.27751	0.781389	NA
RP11A14.5	0	0	NA	NA	NA	NA
HIGD1AP11	0	0	NA	NA	NA	NA
NPY6R	26.5116	-2.5361	0.632341	4.01065	6.0553e-05	0.000259268
RP11A14.8	0.752662	-3.07517	3.41229	0.901204	0.36748	NA
RP54G6.9	0	0	NA	NA	NA	NA
MTTP	110.449	-2.53049	0.307889	8.21884	2.05483e-16	3.14228e-15
RP54G6.2	1.47618	2.22513	2.58385	-0.861169	0.389145	NA
EVPL	82.0129	-2.52098	0.357768	7.04642	1.83573e-12	2.00984e-11
RP54G6.7	0	0	NA	NA	NA	NA
TLR1	169.864	-2.51466	0.251719	9.98994	1.68681e-23	4.14068e-22
RP54G6.5	3.95347	1.49379	1.49545	-0.998894	0.317846	0.474867
CCDC187	13.0079	-2.51447	0.905115	2.77806	0.00546841	0.0156518
RP4A16.1	0.240851	1.37217	4.99677	-0.274611	0.783615	NA
RP4A16.2	0.989724	1.47427	3.15721	-0.466954	0.640533	NA
RP4A16.3	3.01732	-1.06274	1.64663	0.6454	0.518668	NA
RP4A16.4	0	0	NA	NA	NA	NA
RP4A16.5	1.77631	-0.504943	2.09956	0.240499	0.809943	NA
RP11D22.1	0	0	NA	NA	NA	NA
RP11D22.2	0	0	NA	NA	NA	NA
SLC25A3P1	0	0	NA	NA	NA	NA
DMRTB1	0	0	NA	NA	NA	NA
GLIS1	1.23815	-3.79573	2.84905	1.33228	0.182769	NA
RNU7-95P	0	0	NA	NA	NA	NA
ZNF689	118.865	-2.50974	0.307721	8.15591	3.46572e-16	5.17134e-15
SNORA58	0	0	NA	NA	NA	NA
RP4H19.2	0	0	NA	NA	NA	NA
SCRN1	76.4109	-2.50924	0.3705	6.77258	1.26503e-11	1.27907e-10
DIO1	0	0	NA	NA	NA	NA
HSPB11	263.798	0.0452975	0.178342	-0.253993	0.799501	0.876344
LRRC42	339.107	-0.340236	0.169689	2.00505	0.0449576	0.0982625
HNRNPA3P12	11.1879	-0.122662	0.847836	0.144677	0.884966	0.928952
LDLRAD1	0.998262	-1.62777	2.94202	0.553284	0.580069	NA
B3GNT3	138.287	-2.50834	0.272427	9.20736	3.34233e-20	6.65706e-19
RP4J24.6	1.47332	0.921576	2.46415	-0.373994	0.708409	NA
TCEANC2	119.596	-0.22378	0.266604	0.839371	0.401261	0.559454
RP4J24.4	0	0	NA	NA	NA	NA
AL353898.1	0	0	NA	NA	NA	NA
RP11E24.4	0	0	NA	NA	NA	NA
CDCP2	0	0	NA	NA	NA	NA
RP11E24.3	0.240851	1.37217	4.99677	-0.274611	0.783615	NA
CYB5RL	75.7058	-0.310815	0.327739	0.948363	0.342945	0.501244
CTD4B22.1	9.77256	-2.50625	1.05003	2.38683	0.0169945	0.04268
PGM5	130.915	-2.49598	0.286513	8.71159	2.99647e-18	5.23238e-17
SSBP3-AS1	0.2456	1.38637	4.99576	-0.27751	0.781389	NA
RP5D24.3	0	0	NA	NA	NA	NA
RP4F19.1	0	0	NA	NA	NA	NA
RP5L20.1	0	0	NA	NA	NA	NA
RP5L20.2	0	0	NA	NA	NA	NA
HNRNPA1P63	0	0	NA	NA	NA	NA
ACOT11	24.2088	-0.823474	0.586516	1.40401	0.160316	0.281623
FAM151A	0	0	NA	NA	NA	NA
RP11D10.4	0	0	NA	NA	NA	NA
MROH7	0.242746	-1.48903	4.99399	0.298165	0.765577	NA
MROH7-TTC4	0	0	NA	NA	NA	NA
TTC4	11.2018	-0.382834	0.842778	0.454252	0.649648	0.773949
PARS2	79.6985	0.392683	0.325879	-1.205	0.228205	0.369962
TTC22	246.713	-0.26244	0.185321	1.41614	0.156734	0.27661
RP11-67L3.2	0	0	NA	NA	NA	NA
LEXM	2.74636	0.18618	1.67332	-0.111264	0.911407	NA
DHCR24	3317.04	0.0531514	0.0612082	-0.86837	0.385192	0.543625
RP11-67L3.5	4.19904	-0.222309	1.37411	0.161784	0.871476	0.922278
RP11-67L3.4	1.46125	2.27165	2.55857	-0.887861	0.374616	NA
TMEM61	0	0	NA	NA	NA	NA
RP11-12C17.2	0	0	NA	NA	NA	NA
BSND	0	0	NA	NA	NA	NA
LRRC34	11.2957	-2.49495	0.945139	2.63978	0.0082961	0.0225861
LRFN1	11.2712	-2.49187	0.949623	2.62406	0.00868883	0.0235404
RP11C11.1	0	0	NA	NA	NA	NA
GYG1P3	0.731091	-1.00264	3.53832	0.283366	0.776896	NA
MIR4422	0	0	NA	NA	NA	NA
GOT2P1	0	0	NA	NA	NA	NA
RP4H17.2	0	0	NA	NA	NA	NA
RN7SKP291	0	0	NA	NA	NA	NA
RNU6P	0	0	NA	NA	NA	NA
Y_RNA	0	0	NA	NA	NA	NA
RP11-90C4.1	0	0	NA	NA	NA	NA
RP11-90C4.2	0	0	NA	NA	NA	NA
PIGQP1	0	0	NA	NA	NA	NA
RP11-90C4.3	0	0	NA	NA	NA	NA
RP1P9.1	0	0	NA	NA	NA	NA
RPSAP20	0	0	NA	NA	NA	NA
RP11A18.1	0	0	NA	NA	NA	NA
RP4M16.2	0	0	NA	NA	NA	NA
APOB	43.4821	-2.48977	0.482874	5.15615	2.52083e-07	1.5486e-06
RPL21P23	0	0	NA	NA	NA	NA
RPL23AP85	0	0	NA	NA	NA	NA
RP11K22.2	0	0	NA	NA	NA	NA
MTA3	165.682	-2.48842	0.250006	9.95345	2.43592e-23	5.89045e-22
C1orf168	0	0	NA	NA	NA	NA
RP11I13.1	0	0	NA	NA	NA	NA
C8A	0	0	NA	NA	NA	NA
C8B	0	0	NA	NA	NA	NA
RP53B4.3	0	0	NA	NA	NA	NA
DAB1	0.240851	1.37217	4.99677	-0.274611	0.783615	NA
RP6O10.1	0	0	NA	NA	NA	NA
RPS20P5	0	0	NA	NA	NA	NA
DAB1-AS1	0	0	NA	NA	NA	NA
HNRNPA1P6	0	0	NA	NA	NA	NA
RPS26P15	12.0833	-0.685051	0.82861	0.826747	0.40838	0.566353
RP11I23.4	0	0	NA	NA	NA	NA
RP11I23.3	0	0	NA	NA	NA	NA
RP11C16.1	0	0	NA	NA	NA	NA
OMA1	196.85	0.231312	0.208163	-1.1112	0.26648	0.416136
RP4A1.4	0	0	NA	NA	NA	NA
RN7SL713P	0	0	NA	NA	NA	NA
TACSTD2	0.267171	-1.55885	4.98918	0.312446	0.754701	NA
RP4A1.2	35.8661	-0.188454	0.47953	0.392998	0.694321	0.807485
MYSM1	313.585	-0.144967	0.169706	0.854227	0.392979	0.551215
RP11-63G10.4	0	0	NA	NA	NA	NA
ACOX2	59.3771	-2.48202	0.42207	5.8806	4.08782e-09	3.11757e-08
LINC01135	0.534341	-2.5701	4.27134	0.601707	0.547369	NA
RP11-63G10.3	0.753621	0.900288	3.2681	-0.275477	0.78295	NA
RP11-63G10.2	0	0	NA	NA	NA	NA
RP4H19.1	10.1313	0.728893	0.892339	-0.816834	0.414023	0.572232
LINC01358	0.267171	-1.55885	4.98918	0.312446	0.754701	NA
PHBP3	0.240851	1.37217	4.99677	-0.274611	0.783615	NA
RP11M4.1	0	0	NA	NA	NA	NA
RP11M4.2	0	0	NA	NA	NA	NA
HSD52	0	0	NA	NA	NA	NA
RP11C18.1	0	0	NA	NA	NA	NA
FGGY	53.8246	0.0311932	0.392042	-0.0795659	0.936582	0.962747
MIR4711	0	0	NA	NA	NA	NA
RP4L23.2	0	0	NA	NA	NA	NA
ACSL5	489.37	-2.47928	0.148115	16.7388	6.83438e-63	8.41147e-61
CYP2J2	5.88907	0.699096	1.19979	-0.58268	0.560109	0.701953
RN7SL475P	0	0	NA	NA	NA	NA
C1orf87	0	0	NA	NA	NA	NA
PGBD4P8	0	0	NA	NA	NA	NA
RP11B7.3	0	0	NA	NA	NA	NA
RP11H12.1	0	0	NA	NA	NA	NA
RP11K8.1	0	0	NA	NA	NA	NA
NFIA	57.9045	-0.845519	0.385728	2.19201	0.0283787	0.0664811
NFIA-AS2	0	0	NA	NA	NA	NA
RP4A10.1	0.753621	0.900288	3.2681	-0.275477	0.78295	NA
NFIA-AS1	0	0	NA	NA	NA	NA
RP11G17.1	0	0	NA	NA	NA	NA
TM2D1	111.578	-0.346898	0.271243	1.27892	0.200926	0.335365
RP11G17.3	0.240851	1.37217	4.99677	-0.274611	0.783615	NA
BCAS1	705.145	-2.47882	0.124468	19.9154	2.9941e-88	7.22064e-86
RNU6P	0	0	NA	NA	NA	NA
RNU67P	0	0	NA	NA	NA	NA
LAMTOR5P1	0	0	NA	NA	NA	NA
RN7SL180P	0	0	NA	NA	NA	NA
MIR3116-1	0	0	NA	NA	NA	NA
MIR3116-2	0	0	NA	NA	NA	NA
PIGPP2	0	0	NA	NA	NA	NA
RPS15AP7	0	0	NA	NA	NA	NA
L1TD1	0	0	NA	NA	NA	NA
RP55K23.4	0	0	NA	NA	NA	NA
Y_RNA	0	0	NA	NA	NA	NA
KANK4	0	0	NA	NA	NA	NA
RNU6P	0	0	NA	NA	NA	NA
RPS18	23.9056	-2.47249	0.652999	3.78636	0.000152871	0.000610048
CLEC2B	47.8955	-2.47223	0.475284	5.20159	1.97588e-07	1.2312e-06
RP11K19.1	0	0	NA	NA	NA	NA
ANGPTL3	0	0	NA	NA	NA	NA
RP5H19.3	0	0	NA	NA	NA	NA
RP5H19.2	0	0	NA	NA	NA	NA
RP11B22.1	0.488346	-0.0388505	4.18609	0.00928086	0.992595	NA
ATG4C	124.144	0.466008	0.264536	-1.76161	0.0781358	0.156167
RP4M4.3	0	0	NA	NA	NA	NA
RP4M4.2	0	0	NA	NA	NA	NA
RP11-5P4.1	0	0	NA	NA	NA	NA
RP11-5P4.2	0	0	NA	NA	NA	NA
RP11-5P4.3	0	0	NA	NA	NA	NA
RP11E6.2	0	0	NA	NA	NA	NA
LINC00466	0.2456	1.38637	4.99576	-0.27751	0.781389	NA
RNA5SP49	0	0	NA	NA	NA	NA
RP11E6.3	0	0	NA	NA	NA	NA
RPSAP65	0	0	NA	NA	NA	NA
FOXD3-AS1	0.242746	-1.48903	4.99399	0.298165	0.765577	NA
FOXD3	0	0	NA	NA	NA	NA
MIR6068	0	0	NA	NA	NA	NA
Y_RNA	0	0	NA	NA	NA	NA
RP4G4.3	0	0	NA	NA	NA	NA
ALG6	157.333	0.500296	0.229473	-2.18019	0.0292431	0.0681829
E2F2	60.3406	-2.46854	0.411265	6.0023	1.9454e-09	1.53754e-08
EFCAB7	50.5232	-0.30987	0.429471	0.721516	0.470592	0.62454
RN7SL488P	0	0	NA	NA	NA	NA
RNU7P	0	0	NA	NA	NA	NA
DLEU2L	3.94708	0.690274	1.44045	-0.479207	0.631792	0.760537
DLEU2_6	0	0	NA	NA	NA	NA
DLEU2_5	0	0	NA	NA	NA	NA
DLEU2_4	0	0	NA	NA	NA	NA
DLEU2_3	0	0	NA	NA	NA	NA
DLEU2_2	0	0	NA	NA	NA	NA
DLEU2_1	0	0	NA	NA	NA	NA
PGM1	656.156	-0.135334	0.11632	1.16346	0.244642	0.389706
RN7SL130P	1.48282	0.933205	2.27555	-0.410101	0.681732	NA
KCNQ3	249.204	-2.46586	0.203935	12.0914	1.17251e-33	5.0179e-32
RP4J3.1	0	0	NA	NA	NA	NA
CFL1P3	0	0	NA	NA	NA	NA
RNU6P	0	0	NA	NA	NA	NA
Y_RNA	0	0	NA	NA	NA	NA
ROR1-AS1	0.240851	1.37217	4.99677	-0.274611	0.783615	NA
UBE2U	0.242746	-1.48903	4.99399	0.298165	0.765577	NA
RNU7-62P	0	0	NA	NA	NA	NA
CACHD1	3.49902	-0.482237	1.48824	0.324032	0.745914	NA
MIR4794	0	0	NA	NA	NA	NA
RAVER2	0	0	NA	NA	NA	NA
ADRA1B	30.118	-2.46536	0.583837	4.22268	2.4141e-05	0.000110552
RP11I10.1	0	0	NA	NA	NA	NA
RP11I10.2	0	0	NA	NA	NA	NA
LINC01359	0	0	NA	NA	NA	NA
SLC2A3P2	0	0	NA	NA	NA	NA
RP4B20.4	0	0	NA	NA	NA	NA
RNU66P	0	0	NA	NA	NA	NA
MIR3671	0.242746	-1.48903	4.99399	0.298165	0.765577	NA
MIR101-1	0	0	NA	NA	NA	NA
RP4B20.1	0	0	NA	NA	NA	NA
RP4B20.2	0	0	NA	NA	NA	NA
MRPS21P1	0	0	NA	NA	NA	NA
AK4	17.3477	0.601876	0.683812	-0.880178	0.378763	0.537143
RP4A9.1	0	0	NA	NA	NA	NA
AC005077.14	209.398	-2.46486	0.234006	10.5333	6.06487e-26	1.70985e-24
RP54H5.1	0	0	NA	NA	NA	NA
COX6CP13	0	0	NA	NA	NA	NA
RNU2-15P	0	0	NA	NA	NA	NA
LEPROT	501.014	0.193055	0.13198	-1.46276	0.143533	0.257903
KIF12	14.2632	-2.46319	0.855432	2.87947	0.00398342	0.0118283
RP4A11.3	0	0	NA	NA	NA	NA
RP11H12.2	0	0	NA	NA	NA	NA
RN7SL854P	0	0	NA	NA	NA	NA
AHSG	14.226	-2.46057	0.847723	2.90256	0.00370128	0.0110902
RP11C12.1	0	0	NA	NA	NA	NA
RNU4-88P	0	0	NA	NA	NA	NA
SGIP1	0	0	NA	NA	NA	NA
MIR3117	0	0	NA	NA	NA	NA
RP4P13.1	0	0	NA	NA	NA	NA
TCTEX1D1	23.2052	0.141796	0.59689	-0.237557	0.812224	0.885007
INSL5	0	0	NA	NA	NA	NA
WDR78	20.7125	1.25518	0.638958	-1.96442	0.0494814	0.106378
RP11H21.2	0	0	NA	NA	NA	NA
MIER1	420.491	0.128482	0.142449	-0.901952	0.367082	0.525724
SLC35D1	303.26	-0.243431	0.171238	1.4216	0.155143	0.274236
C1orf141	0	0	NA	NA	NA	NA
SNORA31	0	0	NA	NA	NA	NA
RP4N15.3	0	0	NA	NA	NA	NA
IL23R	0	0	NA	NA	NA	NA
RNU6P	0	0	NA	NA	NA	NA
RNU4ATAC4P	0	0	NA	NA	NA	NA
RP11O15.2	0.485492	-2.44785	4.43915	0.551423	0.581344	NA
IL12RB2	1.25879	-0.680103	2.58419	0.263178	0.792413	NA
PDE4B	12.6052	-2.45433	0.886097	2.76982	0.00560878	0.0159818
RNU6P	0	0	NA	NA	NA	NA
RP11N21.2	0	0	NA	NA	NA	NA
RNU61P	0	0	NA	NA	NA	NA
RP11N21.1	0	0	NA	NA	NA	NA
RN7SL392P	0	0	NA	NA	NA	NA
HNRNPCP9	0	0	NA	NA	NA	NA
GADD45A	632.194	0.130852	0.121187	-1.07976	0.28025	0.431709
GNG12	999.205	0.223225	0.100239	-2.22694	0.0259516	0.0614967
RNU7-80P	0	0	NA	NA	NA	NA
GNG12-AS1	0.481702	2.36376	4.45345	-0.53077	0.595578	NA
RP4E1.2	0	0	NA	NA	NA	NA
DIRAS3	0	0	NA	NA	NA	NA
ARL5AP3	0	0	NA	NA	NA	NA
ARL14	47.1537	-2.45037	0.468714	5.22786	1.71484e-07	1.07605e-06
CTBP2P8	2.72289	1.33451	1.74303	-0.765627	0.443898	NA
MIR1262	0	0	NA	NA	NA	NA
RPS7P4	1.02079	-0.118045	2.83578	0.0416271	0.966796	NA
COX6B1P7	0	0	NA	NA	NA	NA
TCEB1P18	0	0	NA	NA	NA	NA
RP53K19.2	0	0	NA	NA	NA	NA
RPE65	0	0	NA	NA	NA	NA
LINC01239	17.1935	-2.44054	0.759221	3.21453	0.0013066	0.00435112
RP4A7.2	0	0	NA	NA	NA	NA
DEPDC1-AS1	3.45017	-0.455649	1.52187	0.299402	0.764634	NA
TXNP2	0	0	NA	NA	NA	NA
RP11D14.1	0	0	NA	NA	NA	NA
RP11-74K19.1	0	0	NA	NA	NA	NA
RP3B4.1	0	0	NA	NA	NA	NA
LRRC7	0.267171	-1.55885	4.98918	0.312446	0.754701	NA
SGO1P1	0	0	NA	NA	NA	NA
RN7SL538P	0	0	NA	NA	NA	NA
PIN1P1	0	0	NA	NA	NA	NA
RP11B18.1	0	0	NA	NA	NA	NA
LRRC40	213.143	-0.377258	0.20109	1.87607	0.0606462	0.126288
RN7SL242P	0	0	NA	NA	NA	NA
RCN3	23.365	-2.43752	0.694258	3.51097	0.000446481	0.00163043
RP4H15.4	0	0	NA	NA	NA	NA
ANKRD13C	325.545	-0.245709	0.164827	1.49071	0.136037	0.246794
PCDHB7	15.4553	-2.42039	0.83728	2.89078	0.0038429	0.0114702
RP11O5.2	0	0	NA	NA	NA	NA
AL158839.1	0	0	NA	NA	NA	NA
GSTA1	177.458	-2.40941	0.576523	4.17921	2.9252e-05	0.000131726
Metazoa_SRP	0	0	NA	NA	NA	NA
RP11-42O15.3	1.4565	2.26698	2.56067	-0.885308	0.375991	NA
RP11-42O15.2	0	0	NA	NA	NA	NA
CASP3P1	0	0	NA	NA	NA	NA
RP5N6.1	0	0	NA	NA	NA	NA
RP11-99H8.1	0	0	NA	NA	NA	NA
PTGER3	0.722554	2.94868	3.77247	-0.781631	0.434431	NA
RP3A15.1	0	0	NA	NA	NA	NA
RP3A15.2	0	0	NA	NA	NA	NA
ZRANB2-AS1	0.488346	-0.0388505	4.18609	0.00928086	0.992595	NA
ZRANB2	884.504	-0.176873	0.103235	1.71331	0.0866548	0.170369
MIR186	1.77345	-1.40012	2.1339	0.656132	0.511739	NA
ZRANB2-AS2	0.242746	-1.48903	4.99399	0.298165	0.765577	NA
RP11M14.1	0	0	NA	NA	NA	NA
NEGR1	0	0	NA	NA	NA	NA
RP11-82L20.1	0	0	NA	NA	NA	NA
RP11G14.2	0	0	NA	NA	NA	NA
NEGR1-IT1	0	0	NA	NA	NA	NA
GDI2P2	4.23935	0.419554	1.42677	-0.29406	0.768712	0.856452
RPL31P12	0	0	NA	NA	NA	NA
RNU66P	0	0	NA	NA	NA	NA
RP4H19.1	2.50359	-3.21468	2.18711	1.46983	0.141608	NA
RP11K1.1	0	0	NA	NA	NA	NA
RP11-25L19.1	0	0	NA	NA	NA	NA
KRT8P21	0	0	NA	NA	NA	NA
RN7SKP19	0	0	NA	NA	NA	NA
LINC01360	0	0	NA	NA	NA	NA
RP4P17.1	0	0	NA	NA	NA	NA
RNA5SP50	0	0	NA	NA	NA	NA
RNU4ATAC8P	0	0	NA	NA	NA	NA
LRRIQ3	16.7559	0.905669	0.705279	-1.28413	0.199097	0.333372
FPGT	143.816	0.151933	0.244247	-0.622046	0.533912	0.679692
FPGT-TNNI3K	1.70018	-1.33131	2.3457	0.567553	0.570339	NA
TNNI3K	0	0	NA	NA	NA	NA
RP11H8.4	0.267171	-1.55885	4.98918	0.312446	0.754701	NA
RP4F12.2	0	0	NA	NA	NA	NA
LRRC53	0	0	NA	NA	NA	NA
ERICH3	0.242746	-1.48903	4.99399	0.298165	0.765577	NA
ERICH3-AS1	0	0	NA	NA	NA	NA
RP11-17E13.2	2.01526	0.619393	2.09164	-0.296128	0.767132	NA
MUC15	32.0672	-2.39884	0.557159	4.30548	1.66627e-05	7.85844e-05
SPTBN2	225.12	-2.39531	0.219065	10.9342	7.90921e-28	2.5432e-26
RP11-93N20.1	0	0	NA	NA	NA	NA
RP11C10.4	0	0	NA	NA	NA	NA
RP11C10.2	0	0	NA	NA	NA	NA
FAM83H	584.858	-2.39077	0.137067	17.4423	3.93754e-68	5.44724e-66
RP11C10.3	0	0	NA	NA	NA	NA
RNU6P	0	0	NA	NA	NA	NA
UGT2B7	233.652	-2.38806	0.210765	11.3304	9.27747e-30	3.31795e-28
RP11-87O11.1	0	0	NA	NA	NA	NA
RNU6P	0	0	NA	NA	NA	NA
RP4K12.1	0	0	NA	NA	NA	NA
RP4K12.2	0.483597	-0.051423	4.20097	0.0122407	0.990234	NA
RP4C21.5	0	0	NA	NA	NA	NA
BIRC7	15.1605	-2.38572	0.806562	2.95789	0.00309754	0.00944452
RP4C21.2	0	0	NA	NA	NA	NA
RABGGTB	982.534	-0.099084	0.102607	0.965668	0.33421	0.492065
SNORD45C	0	0	NA	NA	NA	NA
SNORD45A	0	0	NA	NA	NA	NA
SNORD45B	0	0	NA	NA	NA	NA
MSH4	2.82342	-0.908771	1.76274	0.515545	0.606172	NA
ASB17	0	0	NA	NA	NA	NA
RP11H2.1	0	0	NA	NA	NA	NA
RP11H2.2	0	0	NA	NA	NA	NA
ST6GALNAC3	0.2456	1.38637	4.99576	-0.27751	0.781389	NA
RP11E14.1	0	0	NA	NA	NA	NA
RP52E8.3	0	0	NA	NA	NA	NA
MVB12B	72.4511	-2.38025	0.369646	6.43928	1.20043e-10	1.0958e-09
RNU6P	0	0	NA	NA	NA	NA
RP11A20.1	0	0	NA	NA	NA	NA
ST6GALNAC5	0	0	NA	NA	NA	NA
MIR7156	0	0	NA	NA	NA	NA
RP4M11.2	0	0	NA	NA	NA	NA
EGFR-AS1	16.6293	-2.37724	0.806924	2.94605	0.00321859	0.0097785
RP4A16.3	177.239	-0.426625	0.216531	1.97027	0.0488071	0.105207
RP11H12.1	0	0	NA	NA	NA	NA
AK5	2.26084	-3.04947	2.24584	1.35783	0.174517	NA
RP11A5.1	0	0	NA	NA	NA	NA
RNU7-8P	0	0	NA	NA	NA	NA
SDPR	259.052	-2.37581	0.205659	11.5522	7.19757e-31	2.70987e-29
RNA5SP20	0	0	NA	NA	NA	NA
RN7SL370P	0	0	NA	NA	NA	NA
DNER	70.6269	-2.37303	0.374353	6.33902	2.31233e-10	2.03581e-09
ACTG1P21	0	0	NA	NA	NA	NA
FAM73A	537.463	0.279404	0.131516	-2.12449	0.0336294	0.0768144
RNA5SP21	0	0	NA	NA	NA	NA
RP11C21.4	307.543	0.16424	0.169861	-0.966909	0.33359	0.491557
NSRP1P1	5.43464	0.75704	1.24193	-0.609569	0.542147	0.687108
HSPE1P25	0	0	NA	NA	NA	NA
NEXN-AS1	1.50154	-1.07671	2.38668	0.451133	0.651893	NA
CLRN3	10.5233	-2.37144	0.982523	2.41362	0.0157947	0.0400558
GPX8	252.123	-2.37017	0.201895	11.7397	7.97996e-32	3.15766e-30
MOB3B	53.9969	-2.36902	0.427831	5.53728	3.07204e-08	2.10942e-07
GIPC2	1.26543	-2.06234	2.69407	0.765513	0.443966	NA
RP11I14.4	0	0	NA	NA	NA	NA
RP11I14.2	0	0	NA	NA	NA	NA
RNU62P	0	0	NA	NA	NA	NA
RP11I14.3	0	0	NA	NA	NA	NA
RNA5SP22	0	0	NA	NA	NA	NA
RNFT1P2	0	0	NA	NA	NA	NA
MGC27382	0	0	NA	NA	NA	NA
PTGFR	0	0	NA	NA	NA	NA
RP11F19.1	0	0	NA	NA	NA	NA
RNA5SP23	0	0	NA	NA	NA	NA
IFI44L	2.99766	1.47919	1.78779	-0.827386	0.408018	NA
IFI44	5.05605	-0.971537	1.27247	0.763506	0.445162	0.602484
RP4G12.3	0.267171	-1.55885	4.98918	0.312446	0.754701	NA
RP4G12.4	0	0	NA	NA	NA	NA
ADGRL4	0	0	NA	NA	NA	NA
PSAT1P3	0.2456	1.38637	4.99576	-0.27751	0.781389	NA
RP4F1.2	0	0	NA	NA	NA	NA
RP4F1.1	0	0	NA	NA	NA	NA
ADH5P2	0	0	NA	NA	NA	NA
RP11A11.1	0	0	NA	NA	NA	NA
RP11A11.2	0	0	NA	NA	NA	NA
RP11A11.3	0	0	NA	NA	NA	NA
HMGB1P18	0	0	NA	NA	NA	NA
RP11D23.1	0	0	NA	NA	NA	NA
HNRNPA1P64	0	0	NA	NA	NA	NA
RP11A15.4	0	0	NA	NA	NA	NA
RP11A15.2	0	0	NA	NA	NA	NA
RP5B4.1	0	0	NA	NA	NA	NA
RP5A10.1	0	0	NA	NA	NA	NA
MTND2P30	0	0	NA	NA	NA	NA
RPL7P10	0	0	NA	NA	NA	NA
RP3O10.1	0	0	NA	NA	NA	NA
RN7SKP247	0	0	NA	NA	NA	NA
ADGRL2	0	0	NA	NA	NA	NA
HNRNPA3P14	0	0	NA	NA	NA	NA
RP5I24.1	1.77631	-0.504943	2.09956	0.240499	0.809943	NA
RP5I24.6	0	0	NA	NA	NA	NA
RP5I24.2	0	0	NA	NA	NA	NA
[truncated: 61,300 more rows]
