# Supplementary material for: AZD5153, a Bivalent BRD4 Inhibitor, Suppresses Hepatocarcinogenesis by Altering BRD4 Chromosomal Landscape and Modulating the Transcriptome of HCC Cells
Source: Front Cell Dev Biol. 2022 Mar 24;10:853652. doi: 10.3389/fcell.2022.853652 (PMC8987780; doi:10.3389/fcell.2022.853652)
Supplement: Supplementary file 6 [file Table1.XLSX]

## Sheet: Sheet1
Chromosome	Length (bp)	Merged Regions	Total Intervals	1_DMSO_H3K27Ac_hg38_SE::1 Intervals	2_AZD5153_H3K27Ac_hg38_SE::1 Intervals	3_DMSO_BRD4_hg38_SE::1 Intervals	4_AZD5153_BRD4_hg38_SE::1 Intervals	# CpG Islands	# Genes (proteins)	# Genes (NCRNAs)
1	248956422	85	164	71	71	21	1	2535	3812	13061
2	242193529	75	144	58	67	19	0	1682	2831	9679
3	198295559	70	127	54	62	11	0	1156	2158	7747
4	190214555	29	54	24	26	4	0	1025	1715	5707
5	181538259	25	38	15	22	1	0	1236	1856	5750
6	170805979	34	59	22	28	9	0	1255	2179	6640
7	159345973	86	173	67	77	28	1	1582	1947	6079
8	145138636	59	111	41	52	18	0	1040	1554	4823
9	138394717	48	81	33	41	7	0	1237	1624	5678
X	156040895	15	25	12	11	2	0	889	1332	3994
10	133797422	48	90	37	44	9	0	1165	1610	5981
11	135086622	47	90	40	42	7	1	1371	2158	7177
12	133275309	86	166	67	77	21	1	1211	1900	6760
13	114364328	2	3	2	1	0	0	612	953	2687
14	107043718	22	45	18	20	7	0	796	1485	4081
15	101991189	42	73	30	34	8	1	781	1340	4306
16	90338345	23	40	21	17	2	0	1501	1543	5130
17	83257441	76	142	71	57	13	1	1650	1956	7011
18	80373285	29	50	19	28	3	0	509	741	2377
19	58617616	56	108	54	43	11	0	2492	2019	7046
20	64444167	50	108	41	46	20	1	847	1033	3524
21	46709983	12	19	9	10	0	0	446	559	1614
22	50818468	13	22	12	9	1	0	737	868	2936
				818	876	222	7	27755	39173	129788
